# Supplementary material for: Enrichment Probe Sets Combining Universal and Lineage‐Specific Targets Help Resolve Recalcitrant Lineages
Source: Mol Ecol Resour. 2026 Jul 28;26(5):e70173. doi: 10.1111/1755-0998.70173 (PMC13409693; doi:10.1111/1755-0998.70173)
Supplement: Supplementary file 2 — Table S1: De novo assembled transcriptomes used to design the Clusioids626 probe set. Table S2: List of 1637 low copy nuclear genes with information of presence of multiple copies in other angiosperms and their function in Arabidopsis thaliana . Table S3: Currently accepted species of the clusioid clade and their closest allies included in this study. Table S4: Samples used in the design of the custom amino acid plastid target file. Table S5: Summary statistics of the 626 nuclear targets included in the Clusioids626 probe set. Table S6: Summary of loci length captured for the 626 nuclear loci selected to design the kit used in this study and the 353 nuclear loci from the Angiosperms353 enrichment panel. Table S7: Summary statistics of target loci mined with Clusioids626 kit. Table S8: Summary statistics of sequencing success for the loci mined using the Angiosperms353 kit: number of raw reads obtained (NumReads), percentage of on‐target reads (PctOnTarget), number of genes obtained (GenesMapped), and number of loci retained at 50% target length (GenesAt50pct). Table S9: Summary statistics of target loci mined using the Angiosperms353 kit. Table S10: Normalized quartet score (QS), effective number of genes for each node (EN), total number of quartets in all the gene trees supporting the main topology (q1), and the local posterior probabilities (the posterior of the three topologies adds up to 1) for the main topology obtained for both MSC phylogenetic trees constructed using the Clusioids626 and Angiosperms353 kits. Bold text indicates nodes with a high signal of incongruence, that is, QS values of the three alternative topologies greater than 0.1, with at least one of these values greater than 0.3. Table S11: Summary statistics of plastid coding DNA sequences (CDS) recovery across clusioid samples obtained from the off‐target fraction by mining sequences with the amino acid plastid target file. Table S12: Summary statistics of plastid loci mined using the custom AA [file MEN-26-e70173-s002.xlsx]

## Sheet: Caption
Molecular Ecology Resources
Article title: Enrichment Probe Sets Combining Universal and Lineage-Specific Targets Help Resolve Recalcitrant Lineages
Authors: Irene Villa-Machío, Irene Masa-Iranzo, Nicolai M. Nürk, Lisa Pokorny, Andrea S. Meseguer
Supplemental Information
Table S1. De novo assembled transcriptomes used to design the Clusioids626 probe set.
Table S2. List of 1,637 low copy nuclear genes with information of presence of multiple copies in other angiosperms and their function in Arabidopsis thaliana.
Table S3. Currently accepted species of the clusioid clade and their closest allies included in this study.
Table S4. Samples used in the design of the custom amino acid plastid target file.
Table S5. Summary statistics of the 626 nuclear targets included in the Clusioids626 probe set.
Table S6. Summary of loci length captured for the 626 nuclear loci selected to design the kit used in this study and the 353 nuclear loci from the Angiosperms353 panel.
Table S7. Summary statistics of targeted loci mined with Clusioids626 kit.
Table S8. Summary statistics of sequencing success for the loci mined using the Angiosperms353 kit: number of raw reads obtained (NumReads), percentage of on‐target reads (PctOnTarget), number of genes obtained (GenesMapped), and number of loci retained at 50% target length (GenesAt50pct).
Table S9. Summary statistics of targeted loci using the Angiosperms353 kit.
Table S10. Normalized quartet score (QS), effective number of genes for each node (EN), total number of quartets in all the gene trees supporting the main topology (f1), and the local posterior probabilities (the posterior of the three topologies adds up to 1) for the main topology obtained for both MSC phylogenetic trees constructed using the Clusioids626 and Angiosperms353 kits. Bold text indic…
Table S11. Summary statistics of plastid CDS recovery across clusioid samples obtained from the off-target fraction by mining sequences with the amino acid plastid target file.
Table S12. Summary statistics of plastid loci mined using the custom AA plastid target file.

## Sheet: Table S1
Table S1. De novo assembled transcriptomes used to design the Clusioids626 probe set.
Family	Species	Accession number
Bonnetiaceae	Bonnetia stricta Mart.	SRR10951425
Calophyllaceae	Calophyllum macrocarpum Hook.f.	SRR7412626
Calophyllaceae	Mammea americana L.	ERR2040359
Calophyllaceae	Mesua ferrea L.	ERR3966450
Clusiaceae	Clusia rosea Jacq.	SRR7412628
Clusiaceae	Garcinia oblongifolia Champ. ex Benth.	ERR2040362
Hypericaceae	Hypericum androsaemum L.	SRR3098253
Hypericaceae	Hypericum annulatum Moris	SRR3099025
Hypericaceae	Hypericum kalmianum L.	SRR3099022
Hypericaceae	Hypericum perforatum L.	ERR4180130
Hypericaceae	Hypericum tomentosum L.	SRR3099028
Ochnaceae	Ochna serrulata (Hochst.) Walp.	ERR2040388

## Sheet: Table S2
Table S2. List of 1,637 low copy nuclear genes with information of presence of multiple copies in other angiosperms and their function in Arabidopsis thaliana.
geneId	singleCopyStatus	geneFunction	numOfOrthologs
RC27383G00060	Strictly	AT2G39690:Protein of unknown function, DUF547;	2
RC27383G00070	Mostly	AT3G55480:protein affected traf&#64257;cking 2;	4
RC27401G00130	Mostly	AT5G47240:nudix hydrolase homolog 8;	1
RC27446G00110	Mostly	AT2G26000:zinc finger (C3HC4-type RING finger) family protein;	4
RC27446G00290	Mostly	AT1G80510:Transmembrane amino acid transporter family protein;	2
RC27448G00020	Mostly	AT5G15680:ARM repeat superfamily protein;	4
RC27451G00050	Mostly	AT1G66330:senescence-associated family protein;	7
RC27451G00120	Mostly	AT1G66345:Pentatricopeptide repeat (PPR) superfamily protein;	1
RC27469G00050	Mostly	AT5G15880:UNKNOWN;	6
RC27471G00070	Strictly	AT4G35740:DEAD/DEAH box RNA helicase family protein;	2
RC27471G00190	Mostly	AT2G17990:UNKNOWN;	5
RC27482G00040	Mostly	AT5G65540:UNKNOWN;	4
RC27504G00120	Mostly	AT1G60770:Tetratricopeptide repeat (TPR)-like superfamily protein;	6
RC27504G00380	Mostly	AT3G26570:phosphate transporter 2;1;	1
RC27516G00020	Mostly	AT5G17530:phosphoglucosamine mutase family protein;	4
RC27516G00030	Mostly	AT2G39000:Acyl-CoA N-acyltransferases (NAT) superfamily protein;	2
RC27516G00040	Strictly	AT5G20660:Zn-dependent exopeptidases superfamily protein;	4
RC27516G00050	Mostly	AT5G59900:Pentatricopeptide repeat (PPR) superfamily protein;	3
RC27516G00060	Mostly	AT5G13570:decapping 2;	5
RC27524G00030	Mostly	AT3G25920:ribosomal protein L15;	2
RC27524G00110	Mostly	AT3G25900:Homocysteine S-methyltransferase family protein;	3
RC27538G00020	Mostly	AT2G28250:Protein kinase superfamily protein;	3
RC27538G00120	Mostly	AT1G08030:tyrosylprotein sulfotransferase;	1
RC27553G00060	Mostly	AT3G11960:Cleavage and polyadenylation specificity factor (CPSF) A subunit protein;	4
RC27553G00180	Mostly	AT3G58460:RHOMBOID-like protein 15;	4
RC27561G00060	Mostly	AT2G22370:UNKNOWN;	2
RC27568G00030	Mostly	AT5G13830:FtsJ-like methyltransferase family protein;	1
RC27574G00050	Mostly	AT3G58530:RNI-like superfamily protein;	2
RC27613G00160	Mostly	AT1G50575:Putative lysine decarboxylase family protein;	1
RC27613G00230	Mostly	AT3G20150:Kinesin motor family protein;	4
RC27613G00360	Mostly	AT5G55580:Mitochondrial transcription termination factor family protein;	2
RC27647G00020	Mostly	AT1G14810:semialdehyde dehydrogenase family protein;	4
RC27660G00050	Mostly	AT1G25420:Regulator of Vps4 activity in the MVB pathway protein;	1
RC27744G00050	Mostly	AT1G05910:cell division cycle protein 48-related / CDC48-related;	4
RC27749G00030	Mostly	AT2G22530:Alkaline-phosphatase-like family protein;	4
RC27758G00120	Mostly	AT2G21860:violaxanthin de-epoxidase-related;	2
RC27758G00130	Mostly	AT4G39470:Tetratricopeptide repeat (TPR)-like superfamily protein;	2
RC27766G00040	Mostly	AT5G57655:xylose isomerase family protein;	6
RC27766G00050	Mostly	AT5G57630:CBL-interacting protein kinase 21;	5
RC27777G00050	Mostly	AT1G50670:OTU-like cysteine protease family protein;	2
RC27777G00110	Mostly	AT1G50710:UNKNOWN;	2
RC27791G00030	Mostly	AT3G17810:pyrimidine 1;	5
RC27798G00010	Mostly	AT2G38060:phosphate transporter 4;2;	1
RC27798G00100	Mostly	AT5G01160:RING/U-box superfamily protein;	7
RC27798G00170	Mostly	AT2G38000:chaperone protein dnaJ-related;	7
RC27810G00110	Mostly	AT2G03270:DNA-binding protein, putative;	5
RC27810G00210	Mostly	AT3G57660:nuclear RNA polymerase A1;	3
RC27837G00090	Strictly	AT3G57430:Tetratricopeptide repeat (TPR)-like superfamily protein;	2
RC27847G00030	Strictly	AT3G09060:Pentatricopeptide repeat (PPR) superfamily protein;	2
RC27847G00040	Mostly	AT3G09050:UNKNOWN;	3
RC27860G00020	Mostly	AT5G48600:structural maintenance of chromosome 3;	2
RC27894G00070	Mostly	AT3G14890:phosphoesterase;	3
RC27894G00080	Mostly	AT3G14900:UNKNOWN;	3
RC27894G00120	Mostly	AT3G14910:UNKNOWN;	3
RC27894G00180	Mostly	AT3G14860:NHL domain-containing protein;	5
RC27904G00010	Mostly	AT3G15180:ARM repeat superfamily protein;	4
RC27904G00100	Mostly	AT5G18475:Pentatricopeptide repeat (PPR) superfamily protein;	2
RC27914G00090	Mostly	AT5G22480:ZPR1 zinc-finger domain protein;AT5G37340:ZPR1 zinc-finger domain protein;	8
RC27914G00200	Mostly	AT1G65950:Protein kinase superfamily protein;	3
RC27916G00020	Mostly	AT5G04480:UDP-Glycosyltransferase superfamily protein;	3
RC27916G00060	Mostly	AT3G52190:phosphate transporter traffic facilitator1;	1
RC27934G00020	Mostly	AT3G61360:Tetratricopeptide repeat (TPR)-like superfamily protein;	3
RC27934G00050	Mostly	AT5G22110:DNA polymerase epsilon subunit B2;	2
RC27940G00100	Mostly	AT5G41150:Restriction endonuclease, type II-like superfamily protein;	1
RC27955G00030	Mostly	AT1G32070:nuclear shuttle interacting;	1
RC27965G00030	Mostly	AT1G03560:Pentatricopeptide repeat (PPR-like) superfamily protein;	2
RC27967G00010	Mostly	AT5G44635:minichromosome maintenance (MCM2/3/5) family protein;	3
RC27973G00040	Mostly	AT1G48430:Dihydroxyacetone kinase;AT3G17770:Dihydroxyacetone kinase;	2
RC27985G00030	Mostly	AT5G42130:Mitochondrial substrate carrier family protein;	3
RC27985G00230	Mostly	AT1G21350:Thioredoxin superfamily protein;	1
RC27985G00270	Mostly	AT1G21370:UNKNOWN;	3
RC27985G00290	Mostly	AT1G77220:Protein of unknown function (DUF300);	1
RC27985G00500	Mostly	AT1G21480:Exostosin family protein;	5
RC27985G00510	Mostly	AT1G77090:Mog1/PsbP/DUF1795-like photosystem II reaction center PsbP family protein;	1
RC27996G00030	Mostly	AT4G20760:NAD(P)-binding Rossmann-fold superfamily protein;	1
RC27996G00070	Mostly	AT5G44450:methyltransferases;	6
RC27999G00010	Mostly	AT1G66510:AAR2 protein family;	4
RC28011G00020	Mostly	AT2G31440:UNKNOWN;	1
RC28011G00030	Mostly	AT3G59380:farnesyltransferase A;	3
RC28011G00040	Mostly	AT2G31450:DNA glycosylase superfamily protein;	2
RC28014G00030	Mostly	AT3G61870:UNKNOWN;	2
RC28035G00010	Mostly	AT1G51110:Plastid-lipid associated protein PAP / fibrillin family protein;	1
RC28049G00140	Mostly	AT5G41760:Nucleotide-sugar transporter family protein;	5
RC28076G00090	Mostly	AT5G60590:DHBP synthase RibB-like alpha/beta domain;	2
RC28076G00110	Mostly	AT2G28450:zinc finger (CCCH-type) family protein;	4
RC28076G00150	Mostly	AT5G60540:pyridoxine biosynthesis 2;	2
RC28092G00040	Mostly	AT3G08840:D-alanine--D-alanine ligase family;	3
RC28094G00110	Mostly	AT3G59040:Tetratricopeptide repeat (TPR)-like superfamily protein;	3
RC28097G00030	Mostly	AT4G02750:Tetratricopeptide repeat (TPR)-like superfamily protein;	1
RC28124G00070	Mostly	AT5G39410:Saccharopine dehydrogenase;	5
RC28124G00100	Mostly	AT3G29240:Protein of unknown function (DUF179);	2
RC28128G00080	Mostly	AT1G31870:UNKNOWN;	1
RC28152G00060	Mostly	AT4G34270:TIP41-like family protein;	5
RC28152G00290	Mostly	AT3G19553:Amino acid permease family protein;	3
RC28153G00160	Mostly	AT1G03310:debranching enzyme 1;	5
RC28161G00050	Mostly	AT4G39920:C-CAP/cofactor C-like domain-containing protein;	1
RC28161G00090	Mostly	NONE	1
RC28162G00060	Mostly	AT5G05660:sequence-specific DNA binding transcription factors;zinc ion binding;sequence-specific DNA binding transcription factors;	3
RC28166G00060	Mostly	AT4G27250:NAD(P)-binding Rossmann-fold superfamily protein;	2
RC28166G00150	Mostly	AT3G01440:PsbQ-like 1;	2
RC28166G00180	Mostly	AT3G20680:Domain of unknown function (DUF1995);	2
RC28166G00250	Mostly	AT3G20740:Transducin/WD40 repeat-like superfamily protein;	2
RC28166G00490	Mostly	AT4G27120:UNKNOWN;	1
RC28166G00540	Mostly	AT1G50940:electron transfer flavoprotein alpha;	4
RC28176G00050	Mostly	AT5G01360:Plant protein of unknown function (DUF828);	3
RC28176G00060	Mostly	AT2G38270:CAX-interacting protein 2;	2
RC28176G00070	Mostly	AT3G51830:SAC domain-containing protein 8;	4
RC28193G00060	Mostly	AT2G29720:FAD/NAD(P)-binding oxidoreductase family protein;AT2G35660:FAD/NAD(P)-binding oxidoreductase family protein;	3
RC28196G00060	Mostly	AT4G39620:Tetratricopeptide repeat (TPR)-like superfamily protein;	1
RC28198G00010	Mostly	AT4G30250:P-loop containing nucleoside triphosphate hydrolases superfamily protein;AT4G25835:P-loop containing nucleoside triphosphate hydrolases superfamily protein;AT5G57480:P-loop containing nucleoside triphosphate hydrolases superfamily protein;	1
RC28200G00020	Mostly	AT1G12250:Pentapeptide repeat-containing protein;	2
RC28226G00070	Mostly	AT4G31390:Protein kinase superfamily protein;	5
RC28226G00440	Mostly	AT4G31200:SWAP (Suppressor-of-White-APricot)/surp RNA-binding domain-containing protein;	1
RC28226G00470	Mostly	AT4G31160:DDB1-CUL4 associated factor 1;	4
RC28256G00090	Mostly	AT4G39520:GTP-binding protein-related;	4
RC28266G00020	Mostly	AT2G31890:RAP;	1
RC28266G00060	Strictly	AT2G31840:Thioredoxin superfamily protein;	1
RC28281G00070	Mostly	AT5G65000:Nucleotide-sugar transporter family protein;	2
RC28304G00060	Mostly	AT1G78590:NAD(H) kinase 3;	4
RC28320G00080	Mostly	AT1G04870:protein arginine methyltransferase 10;	6
RC28320G00090	Mostly	AT5G20050:Protein kinase superfamily protein;	2
RC28320G00190	Mostly	AT2G26700:AGC (cAMP-dependent, cGMP-dependent and protein kinase C) kinase family protein;	4
RC28320G00260	Mostly	AT5G20070:nudix hydrolase homolog 19;	5
RC28320G00360	Mostly	AT2G26830:Protein kinase superfamily protein;	2
RC28320G00450	Mostly	AT4G32430:Pentatricopeptide repeat (PPR) superfamily protein;	1
RC28324G00180	Mostly	AT5G06260:TLD-domain containing nucleolar protein;	4
RC28331G00040	Mostly	AT1G65030:Transducin/WD40 repeat-like superfamily protein;	4
RC28357G00020	Mostly	AT4G21300:Tetratricopeptide repeat (TPR)-like superfamily protein;	2
RC28357G00030	Strictly	AT1G30610:pentatricopeptide (PPR) repeat-containing protein;	2
RC28357G00040	Mostly	NONE	1
RC28359G00010	Mostly	AT2G35130:Tetratricopeptide repeat (TPR)-like superfamily protein;	4
RC28359G00120	Mostly	AT5G18820:TCP-1/cpn60 chaperonin family protein;	4
RC28401G00030	Mostly	AT3G25210:Tetratricopeptide repeat (TPR)-like superfamily protein;	2
RC28408G00100	Mostly	AT1G18070:Translation elongation factor EF1A/initiation factor IF2gamma family protein;	4
RC28448G00010	Mostly	AT1G63810:UNKNOWN;	3
RC28448G00070	Strictly	AT3G57060:binding;	1
RC28460G00040	Mostly	AT4G27450:Aluminium induced protein with YGL and LRDR motifs;	1
RC28462G00020	Mostly	AT3G10420:P-loop containing nucleoside triphosphate hydrolases superfamily protein;	3
RC28462G00040	Mostly	AT3G54940:Papain family cysteine protease;	1
RC28469G00010	Mostly	AT1G53140:Dynamin related protein 5A;	2
RC28470G00110	Mostly	AT3G57180:P-loop containing nucleoside triphosphate hydrolases superfamily protein;	2
RC28470G00120	Strictly	AT3G26540:Tetratricopeptide repeat (TPR)-like superfamily protein;	3
RC28470G00220	Mostly	AT3G10150:purple acid phosphatase 16;	3
RC28492G00250	Mostly	AT2G20495:UNKNOWN;	2
RC28505G00030	Mostly	AT4G08540:DNA-directed RNA polymerase II protein;	6
RC28533G00010	Mostly	AT5G57670:Protein kinase superfamily protein;	2
RC28535G00020	Mostly	AT4G38050:Xanthine/uracil permease family protein;	1
RC28535G00050	Mostly	AT5G65490:UNKNOWN;	4
RC28543G00050	Mostly	AT2G11000:MAK10 homologue;	3
RC28563G00020	Mostly	AT5G44650:UNKNOWN;	3
RC28582G00130	Mostly	AT2G41950:UNKNOWN;	1
RC28592G00040	Mostly	AT5G65960:GTP binding;	1
RC28592G00160	Mostly	AT5G64050:glutamate tRNA synthetase;	4
RC28592G00170	Mostly	AT5G65950:UNKNOWN;	4
RC28629G00080	Strictly	AT5G03910:ABC2 homolog 12;	3
RC28629G00120	Mostly	AT2G02770:4'-phosphopantetheinyl transferase superfamily;AT3G11470:4'-phosphopantetheinyl transferase superfamily;	2
RC28629G00250	Mostly	AT3G52570:alpha/beta-Hydrolases superfamily protein;	2
RC28637G00050	Mostly	AT5G42450:Pentatricopeptide repeat (PPR) superfamily protein;	1
RC28644G00050	Strictly	AT4G09730:RH39;	4
RC28644G00120	Mostly	AT1G22750:UNKNOWN;	2
RC28644G00240	Mostly	AT1G34150:Pseudouridine synthase family protein;	3
RC28644G00310	Mostly	AT1G71800:cleavage stimulating factor 64;	2
RC28644G00350	Strictly	AT1G71810:Protein kinase superfamily protein;	3
RC28649G00040	Mostly	AT5G15280:Pentatricopeptide repeat (PPR) superfamily protein;	3
RC28653G00030	Mostly	AT5G59750:DHBP synthase RibB-like alpha/beta domain;GTP cyclohydrolase II;	4
RC28663G00020	Strictly	AT3G07720:Galactose oxidase/kelch repeat superfamily protein;	8
RC28693G00030	Strictly	AT5G08310:Tetratricopeptide repeat (TPR)-like superfamily protein;	2
RC28693G00060	Mostly	AT4G35870:early-responsive to dehydration stress protein (ERD4);	3
RC28698G00010	Mostly	AT5G02250:Ribonuclease II/R family protein;	2
RC28708G00100	Mostly	AT3G07400:lipase class 3 family protein;	3
RC28725G00050	Mostly	AT1G11000:Seven transmembrane MLO family protein;	2
RC28726G00020	Mostly	AT5G06370:NC domain-containing protein-related;	1
RC28748G00080	Mostly	AT1G66670:CLP protease proteolytic subunit 3;	2
RC28752G00070	Mostly	AT3G45770:Polyketide synthase, enoylreductase family protein;	2
RC28802G00050	Mostly	AT2G39190:Protein kinase superfamily protein;	5
RC28806G00010	Mostly	AT4G00620:Amino acid dehydrogenase family protein;	3
RC28806G00020	Mostly	AT1G53800:UNKNOWN;	2
RC28806G00090	Mostly	AT1G72320:pumilio 23;	2
RC28823G00010	Mostly	AT4G27800:thylakoid-associated phosphatase 38;	7
RC28827G00010	Mostly	AT3G03440:ARM repeat superfamily protein;	1
RC28830G00050	Mostly	AT5G65720:nitrogen fixation S (NIFS)-like 1;	3
RC28833G00020	Mostly	AT3G11220:Paxneb protein-related;	3
RC28833G00030	Mostly	AT2G40090:ABC2 homolog 9;	4
RC28833G00040	Mostly	AT3G11210:SGNH hydrolase-type esterase superfamily protein;	3
RC28838G00050	Mostly	AT3G29010:Biotin/lipoate A/B protein ligase family;	2
RC28838G00110	Mostly	AT3G28970:Domain of unknown function (DUF298);	5
RC28842G00010	Mostly	AT1G16900:Alg9-like mannosyltransferase family;	4
RC28842G00260	Mostly	AT3G13450:Transketolase family protein;AT1G55510:branched-chain alpha-keto acid decarboxylase E1 beta subunit;	5
RC28842G00280	Mostly	AT5G56460:Protein kinase superfamily protein;	1
RC28842G00330	Mostly	AT1G55480:protein containing PDZ domain, a K-box domain, and a TPR region;	1
RC28859G00060	Mostly	AT5G09950:Tetratricopeptide repeat (TPR)-like superfamily protein;	2
RC28859G00070	Mostly	AT2G05320:beta-1,2-N-acetylglucosaminyltransferase II;	2
RC28863G00040	Mostly	AT2G18710:SECY homolog 1;	6
RC28872G00060	Mostly	AT5G04420:Galactose oxidase/kelch repeat superfamily protein;	1
RC28883G00150	Strictly	AT3G25805:UNKNOWN;	4
RC28883G00400	Mostly	AT1G29700:Metallo-hydrolase/oxidoreductase superfamily protein;	4
RC28909G00030	Mostly	AT2G18876:Afadin/alpha-actinin-binding protein;AT5G57410:Afadin/alpha-actinin-binding protein;	3
RC28962G00210	Mostly	AT4G35930:F-box family protein;	1
RC29002G00080	Mostly	AT4G14000:Putative methyltransferase family protein;	3
RC29005G00060	Mostly	AT5G16620:hydroxyproline-rich glycoprotein family protein;	1
RC29005G00090	Mostly	AT5G37710:alpha/beta-Hydrolases superfamily protein;	1
RC29010G00090	Mostly	AT5G13630:magnesium-chelatase subunit chlH, chloroplast, putative / Mg-protoporphyrin IX chelatase, putative (CHLH);	8
RC29044G00060	Mostly	AT5G01850:Protein kinase superfamily protein;	2
RC29080G00060	Mostly	NONE	3
RC29092G00140	Mostly	AT3G23620:Ribosomal RNA processing Brix domain protein;	7
RC29092G00170	Mostly	AT5G03700:D-mannose binding lectin protein with Apple-like carbohydrate-binding domain;	1
RC29171G00040	Mostly	AT3G11830:TCP-1/cpn60 chaperonin family protein;	7
RC29191G00010	Mostly	AT4G04940:transducin family protein / WD-40 repeat family protein;	3
RC29200G00060	Mostly	AT1G04420:NAD(P)-linked oxidoreductase superfamily protein;	4
RC29235G00050	Mostly	AT4G38020:tRNA/rRNA methyltransferase (SpoU) family protein;	5
RC29263G00040	Mostly	AT4G35250:NAD(P)-binding Rossmann-fold superfamily protein;	3
RC29269G00040	Mostly	AT2G42220:Rhodanese/Cell cycle control phosphatase superfamily protein;	2
RC29269G00080	Mostly	AT5G06830:UNKNOWN;	6
RC29269G00140	Mostly	AT5G06680:spindle pole body component 98;	4
RC29289G00010	Mostly	AT2G05170:vacuolar protein sorting 11;	5
RC29333G00150	Mostly	AT5G16280:Tetratricopeptide repeat (TPR)-like superfamily protein;	4
RC29333G00180	Mostly	AT3G52390:TatD related DNase;	2
RC29333G00370	Mostly	AT5G06400:Pentatricopeptide repeat (PPR) superfamily protein;	2
RC29333G00590	Mostly	AT5G06580:FAD-linked oxidases family protein;	4
RC29333G00620	Mostly	AT3G11900:aromatic and neutral transporter 1;	4
RC29344G00050	Mostly	AT3G57300:INO80 ortholog;	4
RC29358G00020	Mostly	AT5G47760:2-phosphoglycolate phosphatase 2;	4
RC29405G00030	Mostly	AT4G19180:GDA1/CD39 nucleoside phosphatase family protein;	5
RC29409G00020	Mostly	AT5G64830:programmed cell death 2 C-terminal domain-containing protein;	2
RC29428G00020	Mostly	AT5G04660:cytochrome P450, family 77, subfamily A, polypeptide 4;AT3G10570:cytochrome P450, family 77, subfamily A, polypeptide 6;AT3G10560:Cytochrome P450 superfamily protein;AT5G04630:cytochrome P450, family 77, subfamily A, polypeptide 9;	6
RC29428G00070	Mostly	AT2G42710:Ribosomal protein L1p/L10e family;	2
RC29428G00150	Mostly	AT1G52640:Pentatricopeptide repeat (PPR) superfamily protein;	2
RC29439G00130	Mostly	AT3G09180:UNKNOWN;	5
RC29451G00030	Mostly	AT1G29260:peroxin 7;	4
RC29453G00020	Mostly	AT5G64940:ABC2 homolog 13;	4
RC29462G00050	Strictly	AT5G57160:DNA ligase IV;	1
RC29475G00050	Strictly	AT5G04360:limit dextrinase;	4
RC29482G00010	Mostly	AT4G30690:Translation initiation factor 3 protein;AT2G24060:Translation initiation factor 3 protein;	1
RC29482G00060	Strictly	AT4G30720:FAD/NAD(P)-binding oxidoreductase family protein;	4
RC29489G00020	Mostly	AT3G45880:2-oxoglutarate (2OG) and Fe(II)-dependent oxygenase superfamily protein;	1
RC29496G00090	Mostly	AT5G38730:Tetratricopeptide repeat (TPR)-like superfamily protein;	1
RC29506G00080	Mostly	AT5G64370:beta-ureidopropionase;	5
RC29506G00090	Mostly	AT4G33630:Protein of unknown function (DUF3506);	5
RC29506G00100	Mostly	AT5G64380:Inositol monophosphatase family protein;	4
RC29568G00040	Mostly	AT5G02130:Tetratricopeptide repeat (TPR)-like superfamily protein;	3
RC29569G00080	Strictly	AT3G59490:UNKNOWN;	3
RC29577G00220	Mostly	AT1G06050:Protein of unknown function (DUF1336);	1
RC29579G00050	Mostly	AT3G52640:Zn-dependent exopeptidases superfamily protein;	4
RC29579G00060	Mostly	AT5G37530:NAD(P)-binding Rossmann-fold superfamily protein;	1
RC29582G00090	Mostly	AT2G18850:SET domain-containing protein;	3
RC29584G00070	Mostly	AT2G31240:Tetratricopeptide repeat (TPR)-like superfamily protein;	5
RC29584G00170	Mostly	AT2G42450:alpha/beta-Hydrolases superfamily protein;	3
RC29585G00070	Mostly	AT3G55400:methionyl-tRNA synthetase / methionine--tRNA ligase / MetRS (cpMetRS);	2
RC29585G00220	Mostly	AT5G13680:IKI3 family protein;	3
RC29586G00300	Mostly	AT5G16210:HEAT repeat-containing protein;	4
RC29588G00260	Mostly	AT1G80680:SUPPRESSOR OF AUXIN RESISTANCE 3;	4
RC29589G00060	Mostly	AT2G28070:ABC-2 type transporter family protein;	4
RC29589G00080	Mostly	AT3G45040:phosphatidate cytidylyltransferase family protein;	3
RC29589G00150	Mostly	AT1G08110:lactoylglutathione lyase family protein / glyoxalase I family protein;	1
RC29589G00180	Mostly	AT2G28100:alpha-L-fucosidase 1;	3
RC29589G00190	Mostly	AT1G08125:S-adenosyl-L-methionine-dependent methyltransferases superfamily protein;	2
RC29589G00420	Mostly	NONE	4
RC29589G00500	Mostly	AT3G44880:Pheophorbide a oxygenase family protein with Rieske [2Fe-2S] domain;	6
RC29591G00060	Mostly	AT1G72250:Di-glucose binding protein with Kinesin motor domain;	1
RC29593G00030	Mostly	AT3G12680:floral homeotic protein (HUA1);	3
RC29598G00120	Mostly	AT1G72030:Acyl-CoA N-acyltransferases (NAT) superfamily protein;	2
RC29599G00070	Mostly	AT1G30320:Remorin family protein;	5
RC29600G00200	Mostly	AT2G32415:Polynucleotidyl transferase, ribonuclease H fold protein with HRDC domain;	2
RC29601G00120	Mostly	AT5G01310:APRATAXIN-like;	3
RC29601G00140	Mostly	AT3G08970:DNAJ heat shock N-terminal domain-containing protein;	4
RC29601G00200	Mostly	AT3G51820:UbiA prenyltransferase family protein;	2
RC29601G00220	Mostly	AT3G61620:3'-5'-exoribonuclease family protein;	2
RC29603G00040	Mostly	AT5G43430:electron transfer flavoprotein beta;	4
RC29603G00290	Mostly	AT4G14480:Protein kinase superfamily protein;	2
RC29607G00080	Mostly	AT3G14750:UNKNOWN;	5
RC29608G00070	Strictly	AT2G04845:Acyl-CoA N-acyltransferases (NAT) superfamily protein;	1
RC29608G00100	Mostly	AT2G04850:Auxin-responsive family protein;	5
RC29609G00010	Mostly	AT4G24270:EMBRYO DEFECTIVE 140;	4
RC29609G00100	Mostly	AT5G49880:mitotic checkpoint family protein;	3
RC29609G00350	Mostly	AT2G23390:UNKNOWN;	6
RC29611G00130	Mostly	AT3G54690:Sugar isomerase (SIS) family protein;	5
RC29613G00040	Mostly	AT2G42120:DNA polymerase delta small subunit;	4
RC29615G00170	Mostly	AT4G03260:Outer arm dynein light chain 1 protein;	2
RC29616G00030	Mostly	AT1G05590:beta-hexosaminidase 2;	5
RC29619G00070	Mostly	AT2G13100:Major facilitator superfamily protein;	3
RC29619G00150	Mostly	AT2G47910:chlororespiratory reduction 6;	2
RC29620G00050	Mostly	AT5G35670:IQ-domain 33;	2
RC29620G00090	Mostly	AT2G04530:Metallo-hydrolase/oxidoreductase superfamily protein;	2
RC29620G00140	Mostly	AT5G35690:UNKNOWN;	2
RC29620G00170	Mostly	AT2G04560:transferases, transferring glycosyl groups;	2
RC29625G00030	Mostly	AT2G36310:uridine-ribohydrolase 1;	2
RC29625G00320	Mostly	AT4G32990:Transducin/WD40 repeat-like superfamily protein;AT2G26060:Transducin/WD40 repeat-like superfamily protein;	4
RC29625G00460	Mostly	AT5G03880:Thioredoxin family protein;	2
RC29626G00050	Mostly	AT5G54310:ARF-GAP domain 5;	7
RC29626G00070	Mostly	AT5G54290:cytochrome c biogenesis protein family;	2
RC29628G00110	Mostly	AT5G18070:phosphoglucosamine mutase-related;	5
RC29628G00120	Mostly	AT5G45420:Duplicated homeodomain-like superfamily protein;	1
RC29628G00350	Mostly	AT5G47010:RNA helicase, putative;	5
RC29629G00220	Mostly	AT5G55760:sirtuin 1;	3
RC29629G00510	Mostly	AT1G55870:Polynucleotidyl transferase, ribonuclease H-like superfamily protein;	3
RC29629G00520	Mostly	AT3G13180:NOL1/NOP2/sun family protein / antitermination NusB domain-containing protein;	3
RC29629G00550	Mostly	AT5G55840:Pentatricopeptide repeat (PPR) superfamily protein;	3
RC29629G00620	Mostly	AT5G55860:Plant protein of unknown function (DUF827);	3
RC29629G00780	Mostly	AT5G55960:UNKNOWN;	5
RC29630G00030	Mostly	AT3G01060:UNKNOWN;	4
RC29630G00390	Mostly	AT5G39250:F-box family protein;	1
RC29630G00540	Mostly	AT5G15550:Transducin/WD40 repeat-like superfamily protein;	2
RC29631G00160	Mostly	AT2G27790:RNA-binding (RRM/RBD/RNP motifs) family protein;AT5G27300:pentatricopeptide (PPR) repeat-containing protein;	2
RC29631G00260	Mostly	AT1G70480:Domain of unknown function (DUF220);	1
RC29631G00380	Mostly	AT1G23740:Oxidoreductase, zinc-binding dehydrogenase family protein;	5
RC29631G00540	Mostly	AT1G23400:RNA-binding CRS1 / YhbY (CRM) domain-containing protein;	6
RC29633G00090	Mostly	AT3G27330:zinc finger (C3HC4-type RING finger) family protein;AT5G40720:Domain of unknown function (DUF23);	4
RC29633G00130	Mostly	AT3G01720:UNKNOWN;	5
RC29633G00270	Mostly	AT3G46610:Pentatricopeptide repeat (PPR-like) superfamily protein;	2
RC29633G00350	Mostly	AT5G40610:NAD-dependent glycerol-3-phosphate dehydrogenase family protein;	2
RC29633G00510	Mostly	AT4G35850:Pentatricopeptide repeat (PPR) superfamily protein;	3
RC29634G00020	Mostly	AT5G66360:Ribosomal RNA adenine dimethylase family protein;	1
RC29634G00060	Mostly	AT4G36390:Methylthiotransferase;	2
RC29634G00070	Mostly	AT4G36400:FAD-linked oxidases family protein;	4
RC29634G00100	Mostly	AT5G66380:folate transporter 1;	3
RC29634G00140	Mostly	AT4G36440:UNKNOWN;	1
RC29634G00210	Mostly	AT3G26750:UNKNOWN;	1
RC29634G00240	Mostly	AT2G44660:ALG6, ALG8 glycosyltransferase family;	5
RC29634G00330	Mostly	AT1G16970:KU70 homolog;	4
RC29634G00630	Mostly	AT4G36530:alpha/beta-Hydrolases superfamily protein;	5
RC29634G00640	Mostly	AT2G18245:alpha/beta-Hydrolases superfamily protein;	2
RC29634G00670	Mostly	AT5G66530:Galactose mutarotase-like superfamily protein;	4
RC29634G00760	Mostly	AT4G36610:alpha/beta-Hydrolases superfamily protein;AT2G18360:alpha/beta-Hydrolases superfamily protein;	4
RC29634G00830	Mostly	AT4G36650:plant-specific TFIIB-related protein;	3
RC29634G01040	Mostly	AT3G50660:Cytochrome P450 superfamily protein;	3
RC29635G00050	Mostly	AT5G15330:SPX domain gene 4;	5
RC29635G00130	Mostly	AT5G39530:Protein of unknown function (DUF1997);	1
RC29636G00040	Mostly	AT3G02680:nijmegen breakage syndrome 1;	1
RC29636G00230	Mostly	AT3G25660:Amidase family protein;	3
RC29637G00020	Mostly	AT2G20330:Transducin/WD40 repeat-like superfamily protein;	3
RC29637G00050	Mostly	AT2G20360:NAD(P)-binding Rossmann-fold superfamily protein;	5
RC29637G00170	Mostly	AT1G04080:Tetratricopeptide repeat (TPR)-like superfamily protein;	4
RC29637G00250	Mostly	AT5G44000:Glutathione S-transferase family protein;	3
RC29637G00350	Mostly	AT1G04030:UNKNOWN;	1
RC29637G00430	Mostly	AT1G04010:phospholipid sterol acyl transferase 1;	2
RC29638G00220	Mostly	AT5G60720:Protein of unknown function, DUF547;	1
RC29640G00080	Mostly	AT5G55220:trigger factor type chaperone family protein;	3
RC29640G00110	Mostly	AT4G26750:hydroxyproline-rich glycoprotein family protein;	6
RC29641G00020	Mostly	AT3G59630:diphthamide synthesis DPH2 family protein;	5
RC29641G00150	Mostly	AT1G73180:Eukaryotic translation initiation factor eIF2A family protein;	3
RC29642G00080	Mostly	AT2G04780:FASCICLIN-like arabinoogalactan 7;	2
RC29642G00100	Mostly	AT2G04740:ankyrin repeat family protein;	4
RC29642G00130	Mostly	AT3G07890:Ypt/Rab-GAP domain of gyp1p superfamily protein;	1
RC29646G00620	Mostly	AT2G31060:elongation factor family protein;	4
RC29647G00050	Mostly	AT2G47830:Cation efflux family protein;	1
RC29647G00060	Mostly	AT4G02560:Homeodomain-like superfamily protein;	2
RC29647G00110	Mostly	AT1G03000:peroxin 6;	4
RC29647G00150	Mostly	AT3G62910:Peptide chain release factor 1;	2
RC29647G00390	Mostly	AT2G47940:DEGP protease 2;	2
RC29647G00830	Mostly	AT3G63170:Chalcone-flavanone isomerase family protein;	1
RC29647G00900	Mostly	AT4G02790:GTP-binding family protein;	1
RC29647G01020	Mostly	AT4G02820:Pentatricopeptide repeat (PPR) superfamily protein;	5
RC29647G01050	Mostly	AT2G31530:SecY protein transport family protein;	1
RC29648G00040	Mostly	AT1G43860:sequence-specific DNA binding transcription factors;	7
RC29648G00140	Mostly	AT1G77020:DNAJ heat shock N-terminal domain-containing protein;	2
RC29648G00530	Mostly	AT4G08455:BTB/POZ domain-containing protein;	2
RC29648G00630	Mostly	AT1G77290:Glutathione S-transferase family protein;	2
RC29648G00660	Mostly	AT1G21600:plastid transcriptionally active 6;	1
RC29648G00690	Mostly	AT1G21640:NAD kinase 2;	6
RC29648G00890	Mostly	AT1G77405:Pentatricopeptide repeat (PPR) superfamily protein;	1
RC29648G01000	Mostly	AT1G77470:replication factor C subunit 3;	4
RC29648G01040	Mostly	AT5G10910:mraW methylase family protein;	4
RC29650G00060	Strictly	AT1G79050:recA DNA recombination family protein;	2
RC29650G00080	Mostly	AT1G16650:S-adenosyl-L-methionine-dependent methyltransferases superfamily protein;	2
RC29651G00030	Mostly	AT3G17940:Galactose mutarotase-like superfamily protein;	5
RC29651G00090	Mostly	AT1G48570:zinc finger (Ran-binding) family protein;	1
RC29653G00030	Mostly	AT3G17880:tetraticopeptide domain-containing thioredoxin;	5
RC29654G00040	Mostly	AT3G18020:Pentatricopeptide repeat (PPR) superfamily protein;	2
RC29656G00010	Mostly	AT4G27750:binding;	1
RC29656G00090	Mostly	AT3G51290:Protein of unknown function (DUF630) ;Protein of unknown function (DUF632);	1
RC29660G00050	Mostly	AT3G27610:Nucleotidylyl transferase superfamily protein;AT2G01220:Nucleotidylyl transferase superfamily protein;	2
RC29660G00100	Mostly	AT1G49540:elongator protein 2;	4
RC29660G00190	Mostly	AT1G68185:Ubiquitin-like superfamily protein;	1
RC29661G00240	Mostly	AT5G67530:plant U-box 49;	5
RC29662G00060	Mostly	AT1G73470:UNKNOWN;	2
RC29666G00110	Mostly	AT5G54910:DEA(D/H)-box RNA helicase family protein;	4
RC29666G00330	Mostly	AT5G54860:Major facilitator superfamily protein;	5
RC29666G00580	Mostly	AT3G47860:chloroplastic lipocalin;	7
RC29667G00050	Mostly	AT2G07170:ARM repeat superfamily protein;	2
RC29668G00020	Mostly	AT3G15290:3-hydroxyacyl-CoA dehydrogenase family protein;	3
RC29669G00050	Mostly	AT2G39970:Mitochondrial substrate carrier family protein;	4
RC29669G00370	Mostly	AT5G05740:ethylene-dependent gravitropism-deficient and yellow-green-like 2;	5
RC29670G00020	Mostly	AT1G09680:Pentatricopeptide repeat (PPR) superfamily protein;	2
RC29670G00080	Mostly	AT1G50500:Membrane trafficking VPS53 family protein;AT1G50970:Membrane trafficking VPS53 family protein;	6
RC29671G00040	Mostly	AT4G29960:UNKNOWN;	1
RC29673G00040	Mostly	AT3G02450:cell division protein ftsH, putative;	4
RC29673G00110	Mostly	AT5G38630:cytochrome B561-1;	1
RC29673G00290	Mostly	AT2G01650:plant UBX domain-containing protein 2;	1
RC29673G00390	Mostly	AT1G24610:Rubisco methyltransferase family protein;	4
RC29673G00470	Mostly	AT1G24880:UDP-3-O-acyl N-acetylglycosamine deacetylase family protein;AT1G25145:UDP-3-O-acyl N-acetylglycosamine deacetylase family protein;AT1G24793:UDP-3-O-acyl N-acetylglycosamine deacetylase family protein;AT1G25054:UDP-3-O-acyl N-acetylglycosamine deacetylase family protein;AT1G25210:UDP-3-O-acyl N-acetylglycosamine deacetylase family protein;	1
RC29676G00180	Mostly	AT4G29860:Transducin/WD40 repeat-like superfamily protein;	4
RC29676G00220	Mostly	AT5G66860:Ribosomal protein L25/Gln-tRNA synthetase, anti-codon-binding domain;	1
RC29676G00520	Strictly	AT3G50420:Pentatricopeptide repeat (PPR) superfamily protein;	1
RC29676G00580	Mostly	AT2G23540:GDSL-like Lipase/Acylhydrolase superfamily protein;	2
RC29676G00590	Mostly	AT5G66960:Prolyl oligopeptidase family protein;	1
RC29680G00150	Strictly	AT1G54650:Methyltransferase family protein;	2
RC29680G00190	Mostly	AT3G04550:UNKNOWN;AT5G28500:UNKNOWN;	5
RC29680G00240	Mostly	AT2G20410:RNA-binding ASCH domain protein;	2
RC29680G00430	Mostly	AT3G04480:endoribonucleases;	4
RC29680G00470	Mostly	AT3G04460:peroxin-12;	3
RC29680G00840	Mostly	AT3G04260:plastid transcriptionally active 3;	4
RC29680G00890	Strictly	AT5G18390:Pentatricopeptide repeat (PPR) superfamily protein;	1
RC29681G00170	Mostly	AT4G21520:Transducin/WD40 repeat-like superfamily protein;	4
RC29681G00260	Mostly	AT1G78800:UDP-Glycosyltransferase superfamily protein;	4
RC29681G00380	Mostly	AT1G07230:non-specific phospholipase C1;	6
RC29681G00550	Mostly	AT1G07220:Arabidopsis thaliana protein of unknown function (DUF821);	1
RC29681G00720	Mostly	AT5G08370:alpha-galactosidase 2;	2
RC29682G00240	Mostly	AT2G31040:ATP synthase protein I -related;	3
RC29683G00160	Mostly	AT1G04130:Tetratricopeptide repeat (TPR)-like superfamily protein;	2
RC29686G00290	Mostly	AT1G11290:Pentatricopeptide repeat (PPR) superfamily protein;	1
RC29687G00020	Mostly	AT2G24220:purine permease 5;	5
RC29687G00060	Mostly	AT5G57950:26S proteasome regulatory subunit, putative;	1
RC29687G00290	Mostly	AT4G30610:alpha/beta-Hydrolases superfamily protein;AT2G24010:serine carboxypeptidase-like 23;AT2G24000:serine carboxypeptidase-like 22;	3
RC29692G00020	Mostly	AT2G01620:RNI-like superfamily protein;	1
RC29692G00100	Mostly	AT1G11880:transferases, transferring hexosyl groups;	5
RC29692G00200	Mostly	AT1G70760:inorganic carbon transport protein-related;	1
RC29692G00220	Mostly	AT2G44510:CDK inhibitor P21 binding protein;	3
RC29692G00290	Mostly	AT1G70820:phosphoglucomutase, putative / glucose phosphomutase, putative;	5
RC29693G00110	Mostly	AT5G46180:ornithine-delta-aminotransferase;	2
RC29693G00180	Mostly	AT1G16020:Protein of unknown function (DUF1712);AT1G80910:Protein of unknown function (DUF1712);	3
RC29693G00190	Mostly	AT4G18370:DEGP protease 5;	1
RC29693G00310	Mostly	AT1G30090:Galactose oxidase/kelch repeat superfamily protein;	3
RC29693G00470	Mostly	AT2G34560:P-loop containing nucleoside triphosphate hydrolases superfamily protein;	5
RC29693G00510	Mostly	AT5G46220:Protein of unknown function (DUF616);	4
RC29693G00580	Mostly	AT1G30000:alpha-mannosidase 3;	5
RC29693G00640	Mostly	AT2G34470:urease accessory protein G;	1
RC29693G00650	Mostly	AT4G18260:Cytochrome b561/ferric reductase transmembrane protein family;	3
RC29693G00770	Mostly	AT3G59090:UNKNOWN;	1
RC29693G00870	Mostly	AT5G46330:Leucine-rich receptor-like protein kinase family protein;	1
RC29693G01150	Mostly	AT5G46420:16S rRNA processing protein RimM family;	5
RC29696G00010	Mostly	AT2G24230:Leucine-rich repeat protein kinase family protein;	3
RC29696G00050	Mostly	AT4G30950:fatty acid desaturase 6;	5
RC29698G00010	Mostly	AT2G18940:Tetratricopeptide repeat (TPR)-like superfamily protein;	7
RC29698G00030	Mostly	AT2G18950:homogentisate phytyltransferase 1;	6
RC29701G00060	Mostly	AT5G01400:HEAT repeat-containing protein;	3
RC29701G00070	Strictly	AT3G08920:Rhodanese/Cell cycle control phosphatase superfamily protein;	2
RC29701G00160	Mostly	AT5G01470:S-adenosyl-L-methionine-dependent methyltransferases superfamily protein;	2
RC29701G00190	Mostly	AT5G01510:Protein of unknown function, DUF647;	4
RC29703G00130	Mostly	AT1G03090:methylcrotonyl-CoA carboxylase alpha chain, mitochondrial / 3-methylcrotonyl-CoA carboxylase 1 (MCCA);	4
RC29703G00370	Mostly	AT1G03110:Transducin/WD40 repeat-like superfamily protein;	4
RC29703G00710	Mostly	AT2G48070:resistance to phytophthora 1;	1
RC29703G00720	Mostly	AT4G02990:Mitochondrial transcription termination factor family protein;	6
RC29703G00850	Mostly	AT4G02920:UNKNOWN;	3
RC29705G00120	Mostly	AT3G15110:UNKNOWN;	2
RC29705G00160	Strictly	AT3G15140:Polynucleotidyl transferase, ribonuclease H-like superfamily protein;	1
RC29705G00190	Mostly	AT3G15150:RING/U-box superfamily protein;	2
RC29706G00100	Mostly	AT1G54150:E3 Ubiquitin ligase family protein;	3
RC29706G00230	Mostly	AT1G72640:NAD(P)-binding Rossmann-fold superfamily protein;	2
RC29706G00260	Mostly	AT1G72660:P-loop containing nucleoside triphosphate hydrolases superfamily protein;AT1G17470:developmentally regulated G-protein 1;	4
RC29706G00780	Strictly	AT1G17650:glyoxylate reductase 2;	5
RC29707G00050	Mostly	AT3G59420:crinkly4;	2
RC29708G00050	Mostly	AT2G34570:PIN domain-like family protein;	2
RC29709G00040	Mostly	AT2G44760:Domain of unknown function (DUF3598);	3
RC29709G00080	Mostly	AT1G02145:homolog of asparagine-linked glycosylation 12;	1
RC29709G00470	Mostly	AT1G80770:P-loop containing nucleoside triphosphate hydrolases superfamily protein;	2
RC29709G00510	Mostly	AT2G44580:zinc ion binding;	3
RC29716G00120	Mostly	AT3G15520:Cyclophilin-like peptidyl-prolyl cis-trans isomerase family protein;	2
RC29719G00050	Mostly	AT5G64930:CPR5 protein, putative;	1
RC29719G00080	Mostly	AT1G76710:SET domain group 26;	6
RC29719G00200	Mostly	AT5G64860:disproportionating enzyme;	3
RC29720G00060	Mostly	AT5G20380:phosphate transporter 4;5;	1
RC29724G00130	Mostly	AT1G12050:fumarylacetoacetase, putative;	7
RC29724G00210	Mostly	AT3G22150:Tetratricopeptide repeat (TPR)-like superfamily protein;	1
RC29724G00310	Strictly	AT2G23890:HAD-superfamily hydrolase, subfamily IG, 5'-nucleotidase;	3
RC29724G00320	Mostly	AT4G15110:cytochrome P450, family 97, subfamily B, polypeptide 3;	6
RC29724G00410	Mostly	NONE	2
RC29725G00030	Strictly	AT3G18630:uracil dna glycosylase;	4
RC29726G00480	Mostly	AT2G20790:clathrin adaptor complexes medium subunit family protein;	4
RC29726G00640	Mostly	AT4G15545:UNKNOWN;	7
RC29726G00650	Mostly	AT5G18900:2-oxoglutarate (2OG) and Fe(II)-dependent oxygenase superfamily protein;	4
RC29726G01060	Mostly	AT4G15640:UNKNOWN;AT3G21465:UNKNOWN;	4
RC29726G01170	Mostly	AT2G39090:tetratricopeptide repeat (TPR)-containing protein;	1
RC29726G01300	Mostly	AT4G15720:Tetratricopeptide repeat (TPR)-like superfamily protein;	1
RC29726G01530	Mostly	AT5G49030:tRNA synthetase class I (I, L, M and V) family protein;	3
RC29726G01570	Mostly	AT3G06920:Tetratricopeptide repeat (TPR)-like superfamily protein;	2
RC29726G01690	Mostly	AT3G06880:Transducin/WD40 repeat-like superfamily protein;	2
RC29726G01830	Mostly	AT3G06850:2-oxoacid dehydrogenases acyltransferase family protein;	1
RC29726G02120	Mostly	AT3G16810:pumilio 24;	4
RC29726G02160	Mostly	AT5G11240:transducin family protein / WD-40 repeat family protein;	3
RC29727G00150	Mostly	AT3G14170:Plant protein of unknown function (DUF936);	3
RC29727G00290	Mostly	AT3G14120:UNKNOWN;	4
RC29727G00300	Mostly	AT3G14110:Tetratricopeptide repeat (TPR)-like superfamily protein;	3
RC29728G00220	Mostly	AT1G65280:DNAJ heat shock N-terminal domain-containing protein;	3
RC29729G00580	Mostly	AT1G64810:Arabidopsis thaliana protein of unknown function (DUF794);	2
RC29729G00720	Mostly	AT3G10970:Haloacid dehalogenase-like hydrolase (HAD) superfamily protein;	3
RC29729G00770	Mostly	AT3G10940:dual specificity protein phosphatase (DsPTP1) family protein;	2
RC29729G00790	Mostly	AT2G40550:E2F target gene 1;	3
RC29729G00830	Mostly	AT3G56310:Melibiase family protein;	1
RC29729G01080	Mostly	AT2G40660:Nucleic acid-binding, OB-fold-like protein;	3
RC29729G01130	Mostly	AT2G40630:Uncharacterised conserved protein (UCP030365);AT5G05240:Uncharacterised conserved protein (UCP030365);	1
RC29729G01180	Mostly	AT5G05200:Protein kinase superfamily protein;	3
RC29729G01190	Mostly	AT2G40770:zinc ion binding;DNA binding;helicases;ATP binding;nucleic acid binding;	3
RC29729G01220	Mostly	AT2G40760:Rhodanese/Cell cycle control phosphatase superfamily protein;	2
RC29729G01260	Mostly	AT3G10850:Metallo-hydrolase/oxidoreductase superfamily protein;	6
RC29729G01300	Mostly	AT3G56460:GroES-like zinc-binding alcohol dehydrogenase family protein;	2
RC29729G01330	Mostly	AT3G09720:P-loop containing nucleoside triphosphate hydrolases superfamily protein;	6
RC29732G00050	Mostly	AT3G07700:Protein kinase superfamily protein;	4
RC29732G00120	Mostly	AT5G48220:Aldolase-type TIM barrel family protein;	4
RC29732G00130	Mostly	AT3G07670:Rubisco methyltransferase family protein;	3
RC29732G00140	Mostly	AT2G04360:UNKNOWN;	2
RC29733G00050	Mostly	NONE	2
RC29733G00060	Mostly	AT3G56740:Ubiquitin-associated (UBA) protein;	1
RC29733G00070	Mostly	AT4G36470:S-adenosyl-L-methionine-dependent methyltransferases superfamily protein;	2
RC29734G00050	Mostly	AT2G38020:vacuoleless1 (VCL1);	4
RC29734G00060	Mostly	AT1G06550:ATP-dependent caseinolytic (Clp) protease/crotonase family protein;	5
RC29736G00010	Mostly	AT1G26940:Cyclophilin-like peptidyl-prolyl cis-trans isomerase family protein;	1
RC29736G00050	Mostly	AT2G02860:sucrose transporter 2;	4
RC29736G00200	Mostly	AT1G69800:Cystathionine beta-synthase (CBS) protein;	4
RC29736G00230	Mostly	AT1G14410:ssDNA-binding transcriptional regulator;AT2G02740:ssDNA-binding transcriptional regulator;	1
RC29736G00290	Mostly	AT1G69830:alpha-amylase-like 3;	5
RC29736G00460	Mostly	AT1G27060:Regulator of chromosome condensation (RCC1) family protein;	4
RC29736G00590	Mostly	AT1G69910:Protein kinase superfamily protein;	1
RC29736G00600	Mostly	AT1G27150:Tetratricopeptide repeat (TPR)-like superfamily protein;	4
RC29736G00620	Mostly	AT1G05670:Pentatricopeptide repeat (PPR-like) superfamily protein;	1
RC29736G00870	Mostly	AT1G59840:cofactor assembly of complex C;	2
RC29736G01130	Strictly	AT1G10510:RNI-like superfamily protein;	1
RC29736G01160	Strictly	AT1G59990:DEA(D/H)-box RNA helicase family protein;	1
RC29737G00060	Mostly	AT5G58020:UNKNOWN;	1
RC29737G00400	Mostly	AT2G22650:FAD-dependent oxidoreductase family protein;	4
RC29737G00420	Mostly	AT5G20320:dicer-like 4;	3
RC29737G00530	Strictly	AT3G09850:D111/G-patch domain-containing protein;	3
RC29737G00580	Mostly	AT5G12260:UNKNOWN;	1
RC29738G00130	Strictly	AT5G39830:Trypsin family protein with PDZ domain;	6
RC29738G00350	Mostly	AT3G25680:UNKNOWN;	2
RC29738G00480	Mostly	AT1G68830:STT7 homolog STN7;	6
RC29738G00500	Mostly	AT1G25570:Di-glucose binding protein with Leucine-rich repeat domain;	5
RC29739G00070	Mostly	AT5G11950:Putative lysine decarboxylase family protein;	1
RC29739G00080	Mostly	AT5G11960:Protein of unknown function (DUF803);	2
RC29739G00110	Mostly	AT2G26200:S-adenosyl-L-methionine-dependent methyltransferases superfamily protein;	3
RC29739G00140	Mostly	AT4G33060:Cyclophilin-like peptidyl-prolyl cis-trans isomerase family protein;	3
RC29739G00230	Mostly	AT5G26180:S-adenosyl-L-methionine-dependent methyltransferases superfamily protein;	4
RC29739G00340	Mostly	AT5G12040:Nitrilase/cyanide hydratase and apolipoprotein N-acyltransferase family protein;	1
RC29739G00530	Mostly	AT2G26340:UNKNOWN;	1
RC29739G00610	Mostly	AT5G21930:P-type ATPase of Arabidopsis 2;	4
RC29739G00790	Mostly	AT2G26270:UNKNOWN;	4
RC29739G00820	Strictly	AT2G45700:sterile alpha motif (SAM) domain-containing protein;	1
RC29739G00840	Mostly	AT5G21970:Ubiquitin carboxyl-terminal hydrolase family protein;	1
RC29739G00900	Mostly	AT3G43540:Protein of unknown function (DUF1350);	1
RC29739G00910	Mostly	AT5G20910:RING/U-box superfamily protein;	6
RC29739G00950	Mostly	AT2G26210:Ankyrin repeat family protein;	2
RC29739G01160	Mostly	AT1G73430:sec34-like family protein;	4
RC29739G01300	Mostly	AT2G03140:alpha/beta-Hydrolases superfamily protein;	1
RC29739G01630	Mostly	AT1G19150:photosystem I light harvesting complex gene 6;	1
RC29739G01750	Mostly	AT2G05830:NagB/RpiA/CoA transferase-like superfamily protein;	4
RC29739G01930	Mostly	AT1G77550:tubulin-tyrosine ligases;tubulin-tyrosine ligases;	3
RC29739G01960	Mostly	AT2G06010:OBP3-responsive gene 4;	1
RC29739G02020	Mostly	AT5G35570:O-fucosyltransferase family protein;	2
RC29739G02050	Mostly	AT2G06050:oxophytodienoate-reductase 3;	6
RC29739G02060	Mostly	AT5G35560:DENN (AEX-3) domain-containing protein;	3
RC29739G02100	Mostly	AT2G06210:binding;	4
RC29740G00240	Mostly	AT2G35790:UNKNOWN;	2
RC29740G00280	Mostly	AT5G50840:UNKNOWN;	3
RC29742G00020	Strictly	AT5G16420:Pentatricopeptide repeat (PPR-like) superfamily protein;	3
RC29742G00460	Mostly	AT3G61800:UNKNOWN;	3
RC29742G00580	Mostly	AT3G61750:Cytochrome b561/ferric reductase transmembrane with DOMON related domain;	1
RC29742G00800	Mostly	AT4G01037:Ubiquitin carboxyl-terminal hydrolase family protein;	5
RC29745G00120	Mostly	AT2G39170:UNKNOWN;	1
RC29745G00190	Mostly	AT3G54850:plant U-box 14;	6
RC29747G00090	Mostly	AT5G10460:Haloacid dehalogenase-like hydrolase (HAD) superfamily protein;	5
RC29747G00140	Mostly	AT3G59770:sacI homology domain-containing protein / WW domain-containing protein;	4
RC29747G00170	Mostly	AT2G43770:Transducin/WD40 repeat-like superfamily protein;	8
RC29747G00230	Mostly	AT1G18480:Calcineurin-like metallo-phosphoesterase superfamily protein;	2
RC29747G00340	Mostly	AT1G73740:UDP-Glycosyltransferase superfamily protein;	2
RC29748G00120	Mostly	AT1G16880:uridylyltransferase-related;	1
RC29749G00010	Mostly	AT5G57700:BNR/Asp-box repeat family protein;	2
RC29749G00020	Mostly	AT4G28020:UNKNOWN;	3
RC29751G00090	Mostly	AT3G46980:phosphate transporter 4;3;	2
RC29751G00210	Mostly	AT2G29560:cytosolic enolase;	6
RC29751G00950	Mostly	AT5G59250:Major facilitator superfamily protein;	4
RC29751G01160	Mostly	AT5G59520:ZRT/IRT-like protein 2;	3
RC29753G00010	Mostly	AT5G53490:Tetratricopeptide repeat (TPR)-like superfamily protein;	7
RC29756G00070	Mostly	AT2G16630:Pollen Ole e 1 allergen and extensin family protein;	1
RC29757G00180	Mostly	AT3G02760:Class II aaRS and biotin synthetases superfamily protein;	4
RC29757G00380	Mostly	AT1G31480:shoot gravitropism 2 (SGR2);	4
RC29757G00470	Mostly	AT4G10050:esterase/lipase/thioesterase family protein;	4
RC29758G00070	Mostly	AT4G10090:elongator protein 6;	1
RC29758G00240	Mostly	AT3G55070:LisH/CRA/RING-U-box domains-containing protein;	6
RC29758G00370	Mostly	AT3G12345:UNKNOWN;	1
RC29761G00070	Mostly	AT3G57480:zinc finger (C2H2 type, AN1-like) family protein;AT2G41835:zinc finger (C2H2 type, AN1-like) family protein;	1
RC29761G00160	Mostly	AT5G13650:elongation factor family protein;	6
RC29761G00240	Mostly	AT5G24840:tRNA (guanine-N-7) methyltransferase;	2
RC29762G00010	Mostly	AT5G55100:SWAP (Suppressor-of-White-APricot)/surp domain-containing protein;	1
RC29762G00140	Mostly	AT3G20440:Alpha amylase family protein;	4
RC29762G00170	Mostly	AT3G20420:RNAse THREE-like protein 2;	2
RC29764G00170	Mostly	AT5G54140:IAA-leucine-resistant (ILR1)-like 3;	3
RC29765G00120	Mostly	AT1G57770:FAD/NAD(P)-binding oxidoreductase family protein;	6
RC29765G00230	Strictly	AT3G16610:pentatricopeptide (PPR) repeat-containing protein;	2
RC29765G00280	Mostly	AT1G09800:Pseudouridine synthase family protein;	3
RC29767G00050	Mostly	AT2G37230:Tetratricopeptide repeat (TPR)-like superfamily protein;	5
RC29768G00030	Mostly	AT4G27540:prenylated RAB acceptor 1.H;	2
RC29769G00020	Mostly	AT3G11950:TRAF-like superfamily protein;	1
RC29769G00080	Strictly	AT3G02710:ARM repeat superfamily protein;	6
RC29775G00050	Mostly	AT2G41670:P-loop containing nucleoside triphosphate hydrolases superfamily protein;	4
RC29776G00220	Mostly	AT2G39930:isoamylase 1;	3
RC29780G00030	Mostly	AT2G19940:oxidoreductases, acting on the aldehyde or oxo group of donors, NAD or NADP as acceptor;copper ion binding;	1
RC29780G00070	Mostly	AT2G15820:endonucleases;	5
RC29780G00520	Mostly	AT1G09290:UNKNOWN;	4
RC29780G00800	Mostly	AT1G68100:ZIP metal ion transporter family;	2
RC29785G00070	Mostly	AT5G62990:Ubiquitin carboxyl-terminal hydrolase family protein;	1
RC29785G00080	Strictly	AT5G19500:Tryptophan/tyrosine permease;	3
RC29785G00090	Mostly	AT2G26930:4-(cytidine 5'-phospho)-2-C-methyl-D-erithritol kinase;	3
RC29785G00210	Mostly	AT1G71920:HISTIDINE BIOSYNTHESIS 6B;AT5G10330:histidinol phosphate aminotransferase 1;	4
RC29785G00220	Mostly	AT1G08490:chloroplastic NIFS-like cysteine desulfurase;	6
RC29788G00030	Mostly	AT1G07740:Tetratricopeptide repeat (TPR)-like superfamily protein;	1
RC29790G00110	Mostly	AT3G02300:Regulator of chromosome condensation (RCC1) family protein;	6
RC29790G00440	Mostly	AT5G15730:Protein kinase superfamily protein;	3
RC29791G00070	Mostly	AT2G27680:NAD(P)-linked oxidoreductase superfamily protein;	4
RC29791G00170	Mostly	AT3G44600:cyclophilin71;	6
RC29791G00220	Mostly	AT3G44680:histone deacetylase 9;	5
RC29791G00300	Mostly	AT2G27760:tRNAisopentenyltransferase 2;	3
RC29794G00020	Mostly	AT5G56450:Mitochondrial substrate carrier family protein;	3
RC29794G00240	Mostly	AT5G11850:Protein kinase superfamily protein;	4
RC29794G00250	Strictly	AT5G11840:Protein of unknown function (DUF1230);	2
RC29794G00270	Mostly	AT5G11810:UNKNOWN;	2
RC29794G00460	Mostly	AT4G32960:UNKNOWN;AT4G32970:UNKNOWN;	2
RC29794G00470	Mostly	AT4G32950:Protein phosphatase 2C family protein;AT5G26010:Protein phosphatase 2C family protein;	1
RC29794G00810	Mostly	AT2G25830:YebC-related;	1
RC29794G00840	Mostly	AT5G11580:Regulator of chromosome condensation (RCC1) family protein;	5
RC29794G00900	Mostly	AT5G11640:Thioredoxin superfamily protein;	2
RC29794G00930	Mostly	AT5G16780:SART-1 family;	2
RC29794G01310	Mostly	AT5G11540:D-arabinono-1,4-lactone oxidase family protein;	3
RC29794G01540	Mostly	AT5G11490:adaptin family protein;	4
RC29794G01660	Mostly	AT3G15130:Tetratricopeptide repeat (TPR)-like superfamily protein;	1
RC29794G01840	Mostly	AT5G11450:Mog1/PsbP/DUF1795-like photosystem II reaction center PsbP family protein;	1
RC29794G01950	Mostly	AT5G11310:Pentatricopeptide repeat (PPR) superfamily protein;	1
RC29801G00150	Mostly	AT5G02860:Pentatricopeptide repeat (PPR) superfamily protein;	2
RC29801G00230	Mostly	AT5G44750:DNA-directed DNA polymerases;	1
RC29801G00300	Mostly	AT2G15230:lipase 1;	5
RC29801G00490	Mostly	AT4G34215:Domain of unknown function (DUF303);	2
RC29801G00510	Mostly	AT1G49810:Na+/H+ antiporter 2;AT3G19490:sodium:hydrogen antiporter 1;	4
RC29801G00630	Mostly	AT2G15430:DNA-directed RNA polymerase family protein;	5
RC29801G00690	Mostly	AT2G42690:alpha/beta-Hydrolases superfamily protein;	7
RC29801G01110	Mostly	AT1G49730:Protein kinase superfamily protein;AT3G19300:Protein kinase superfamily protein;	2
RC29801G01140	Mostly	AT2G15560:Putative endonuclease or glycosyl hydrolase;	2
RC29801G01180	Mostly	AT4G34030:3-methylcrotonyl-CoA carboxylase;	5
RC29801G01390	Strictly	AT3G19210:homolog of RAD54;	1
RC29801G01660	Mostly	AT2G02150:Tetratricopeptide repeat (TPR)-like superfamily protein;	1
RC29801G01730	Mostly	AT3G11920:glutaredoxin-related;	1
RC29804G00360	Mostly	AT4G33670:NAD(P)-linked oxidoreductase superfamily protein;	5
RC29804G00370	Mostly	AT4G04850:K+ efflux antiporter 3;	1
RC29804G00510	Mostly	AT5G64440:fatty acid amide hydrolase;	3
RC29804G00590	Mostly	AT2G04305:Magnesium transporter CorA-like family protein;	1
RC29804G00610	Mostly	AT5G09580:UNKNOWN;	1
RC29805G00080	Mostly	AT5G03070:importin alpha isoform 9;	3
RC29805G00150	Mostly	AT2G37080:ROP interactive partner 3;	5
RC29805G00190	Mostly	AT3G09650:Tetratricopeptide repeat (TPR)-like superfamily protein;	2
RC29805G00320	Mostly	AT5G02820:Spo11/DNA topoisomerase VI, subunit A protein;	6
RC29805G00480	Mostly	AT2G37320:Tetratricopeptide repeat (TPR)-like superfamily protein;	1
RC29805G00510	Mostly	AT2G37330:aluminum sensitive 3;	4
RC29806G00280	Mostly	AT5G64250:Aldolase-type TIM barrel family protein;	4
RC29807G00020	Mostly	AT5G55740:Tetratricopeptide repeat (TPR)-like superfamily protein;	1
RC29807G00180	Mostly	AT1G31430:Pentatricopeptide repeat (PPR-like) superfamily protein;	1
RC29811G00240	Mostly	AT5G01110:Tetratricopeptide repeat (TPR)-like superfamily protein;	1
RC29813G00030	Mostly	AT2G02880:mucin-related;	3
RC29813G00040	Mostly	AT1G26900:Pentatricopeptide repeat (PPR) superfamily protein;	1
RC29813G00210	Mostly	AT1G14310:Haloacid dehalogenase-like hydrolase (HAD) superfamily protein;	1
RC29813G00250	Mostly	AT1G14300:ARM repeat superfamily protein;	2
RC29813G00260	Mostly	AT1G26840:origin recognition complex protein 6;	1
RC29813G00360	Mostly	AT2G02955:maternal effect embryo arrest 12;	1
RC29813G00630	Mostly	AT1G69523:S-adenosyl-L-methionine-dependent methyltransferases superfamily protein;AT1G69520:S-adenosyl-L-methionine-dependent methyltransferases superfamily protein;AT1G69526:S-adenosyl-L-methionine-dependent methyltransferases superfamily protein;	2
RC29813G00670	Mostly	AT1G14150:PsbQ-like 2;	1
RC29813G00730	Mostly	AT2G04660:anaphase-promoting complex/cyclosome 2;	4
RC29813G00830	Mostly	AT1G14030:Rubisco methyltransferase family protein;	2
RC29813G00860	Mostly	AT1G14000:VH1-interacting kinase;	3
RC29814G00190	Mostly	AT2G40190:UDP-Glycosyltransferase superfamily protein;	3
RC29814G00300	Mostly	AT3G56040:UDP-glucose pyrophosphorylase 3;	4
RC29815G00030	Mostly	AT3G53090:ubiquitin-protein ligase 7;	3
RC29815G00080	Mostly	AT2G36630:Sulfite exporter TauE/SafE family protein;	4
RC29815G00170	Mostly	AT2G36570:Leucine-rich repeat protein kinase family protein;	3
RC29815G00180	Mostly	AT5G03770:KDO transferase A;	2
RC29816G00220	Mostly	AT2G01460:P-loop containing nucleoside triphosphate hydrolases superfamily protein;	4
RC29818G00010	Mostly	AT5G17790:zinc finger (Ran-binding) family protein;	1
RC29822G00010	Mostly	AT5G14760:L-aspartate oxidase;	4
RC29822G00170	Mostly	AT3G55250:UNKNOWN;	1
RC29822G00220	Mostly	AT3G01480:cyclophilin 38;	3
RC29822G00740	Mostly	AT3G01380:transferases;sulfuric ester hydrolases;catalytics;transferases;	4
RC29822G01060	Mostly	AT1G69070:UNKNOWN;	4
RC29822G01170	Mostly	AT5G40020:Pathogenesis-related thaumatin superfamily protein;	3
RC29822G01410	Mostly	AT3G28700:Protein of unknown function (DUF185);	4
RC29822G01600	Mostly	AT5G39900:Small GTP-binding protein;	4
RC29822G01650	Mostly	AT3G28760:UNKNOWN;	4
RC29822G01660	Mostly	AT3G55160:UNKNOWN;	2
RC29822G01800	Mostly	AT5G47090:UNKNOWN;	2
RC29822G01910	Strictly	AT4G17100:UNKNOWN;	6
RC29825G00030	Strictly	AT5G65760:Serine carboxypeptidase S28 family protein;	1
RC29827G00080	Mostly	AT5G46800:Mitochondrial substrate carrier family protein;	6
RC29827G00180	Mostly	AT5G46630:Clathrin adaptor complexes medium subunit family protein;	2
RC29827G00270	Mostly	AT1G32520:UNKNOWN;	3
RC29827G00290	Mostly	AT5G46580:pentatricopeptide (PPR) repeat-containing protein;	5
RC29827G00390	Mostly	AT5G48790:Domain of unknown function (DUF1995);	2
RC29827G00600	Mostly	AT5G45380:solute:sodium symporters;urea transmembrane transporters;	4
RC29827G00670	Mostly	AT4G19150:Ankyrin repeat family protein;	5
RC29827G00880	Mostly	AT4G19440:Tetratricopeptide repeat (TPR)-like superfamily protein;	3
RC29827G00900	Mostly	AT1G31500:DNAse I-like superfamily protein;	2
RC29827G00910	Mostly	AT5G45790:Ubiquitin carboxyl-terminal hydrolase family protein;	1
RC29827G00950	Mostly	AT5G25265:UNKNOWN;	5
RC29827G01060	Mostly	AT5G45300:beta-amylase 2;	4
RC29827G01230	Mostly	AT1G31730:Adaptin family protein;	5
RC29827G01280	Mostly	AT1G31780:UNKNOWN;	4
RC29827G01370	Mostly	AT4G10340:light harvesting complex of photosystem II 5;	4
RC29828G00080	Mostly	AT3G56840:FAD-dependent oxidoreductase family protein;	3
RC29830G00020	Mostly	AT4G36050:endonuclease/exonuclease/phosphatase family protein;	4
RC29830G00100	Mostly	AT1G25360:Pentatricopeptide repeat (PPR) superfamily protein;	1
RC29830G00230	Mostly	AT4G35730:Regulator of Vps4 activity in the MVB pathway protein;	1
RC29830G00270	Mostly	AT2G17670:Tetratricopeptide repeat (TPR)-like superfamily protein;	2
RC29830G00470	Mostly	AT2G17640:Trimeric LpxA-like enzymes superfamily protein;AT4G35640:serine acetyltransferase 3;2;	1
RC29830G00480	Mostly	AT5G66030:Golgi-localized GRIP domain-containing protein;	4
RC29830G00670	Mostly	AT4G35560:Transducin/WD40 repeat-like superfamily protein;	2
RC29830G00700	Mostly	AT4G35520:MUTL protein homolog 3;	1
RC29830G00760	Mostly	AT4G35490:mitochondrial ribosomal protein L11;	1
RC29830G00840	Mostly	AT2G17510:ribonuclease II family protein;	4
RC29835G00300	Mostly	AT4G08810:calcium ion binding;	4
RC29836G00230	Mostly	AT4G15950:RNA polymerase II, Rpb4, core protein;	1
RC29836G00250	Mostly	AT3G14930:Uroporphyrinogen decarboxylase;	5
RC29839G00030	Mostly	AT1G30240:UNKNOWN;	1
RC29840G00160	Mostly	AT3G17030:Nucleic acid-binding proteins superfamily;	1
RC29840G00220	Mostly	AT5G44800:chromatin remodeling 4;	4
RC29841G00030	Mostly	AT1G80420:BRCT domain-containing DNA repair protein;	3
RC29841G00320	Mostly	AT1G52780:Protein of unknown function (DUF2921);	4
RC29841G00360	Mostly	AT1G15510:Tetratricopeptide repeat (TPR)-like superfamily protein;	1
RC29841G00530	Mostly	AT5G08470:peroxisome 1;	4
RC29841G00570	Strictly	AT3G15620:DNA photolyase family protein;	5
RC29841G00620	Mostly	AT1G15440:periodic tryptophan protein 2;	4
RC29841G00870	Mostly	AT1G15390:peptide deformylase 1A;	3
RC29841G00940	Mostly	AT1G52630:O-fucosyltransferase family protein;	4
RC29841G01250	Mostly	AT3G15840:post-illumination chlorophyll fluorescence increase;	1
RC29841G01300	Mostly	AT1G80090:Cystathionine beta-synthase (CBS) family protein;AT1G15330:Cystathionine beta-synthase (CBS) protein;	3
RC29841G01310	Strictly	AT1G80080:Leucine-rich repeat (LRR) family protein;	2
RC29841G01440	Mostly	AT1G80030:Molecular chaperone Hsp40/DnaJ family protein;	1
RC29841G01520	Strictly	AT1G52530:UNKNOWN;	2
RC29841G01810	Mostly	AT2G17265:homoserine kinase;	2
RC29842G00020	Mostly	AT4G16330:2-oxoglutarate (2OG) and Fe(II)-dependent oxygenase superfamily protein;	5
RC29842G00040	Mostly	AT4G03205:Coproporphyrinogen III oxidase;AT1G03475:Coproporphyrinogen III oxidase;	2
RC29842G00120	Mostly	AT4G22300:carboxylesterases;AT4G22305:alpha/beta-Hydrolases superfamily protein;	1
RC29842G00210	Mostly	AT1G62390:Octicosapeptide/Phox/Bem1p (PB1) domain-containing protein / tetratricopeptide repeat (TPR)-containing protein;	5
RC29842G00360	Mostly	AT4G04320:malonyl-CoA decarboxylase family protein;	4
RC29842G00890	Mostly	AT4G04670:Met-10+ like family protein / kelch repeat-containing protein;	1
RC29842G00970	Mostly	AT1G61900:UNKNOWN;	1
RC29842G01130	Mostly	AT4G21790:tobamovirus multiplication 1;	2
RC29842G01190	Mostly	AT4G04880:adenosine/AMP deaminase family protein;	4
RC29842G01360	Mostly	AT1G11545:xyloglucan endotransglucosylase/hydrolase 8;	5
RC29842G01440	Mostly	AT5G15170:tyrosyl-DNA phosphodiesterase-related;	3
RC29844G00080	Mostly	AT3G23080:Polyketide cyclase/dehydrase and lipid transport superfamily protein;AT4G14500:Polyketide cyclase/dehydrase and lipid transport superfamily protein;	6
RC29844G00290	Mostly	AT3G23020:Tetratricopeptide repeat (TPR)-like superfamily protein;	3
RC29844G00460	Mostly	AT3G55760:UNKNOWN;	5
RC29844G00590	Mostly	AT3G22880:DNA repair (Rad51) family protein;	1
RC29844G00920	Mostly	AT4G14790:ATP-dependent RNA helicase, mitochondrial (SUV3);	3
RC29844G01040	Mostly	AT1G79190:ARM repeat superfamily protein;	3
RC29844G01060	Mostly	AT3G22590:PLANT HOMOLOGOUS TO PARAFIBROMIN;	3
RC29844G01200	Mostly	AT1G05410:Protein of unknown function (DUF1423);	1
RC29844G01230	Strictly	AT4G14850:Pentatricopeptide repeat (PPR) superfamily protein;	1
RC29844G01360	Mostly	AT3G22425:imidazoleglycerol-phosphate dehydratase;AT4G14910:HISTIDINE BIOSYNTHESIS 5B;	1
RC29844G01780	Mostly	AT5G19150:pfkB-like carbohydrate kinase family protein;	5
RC29844G01920	Mostly	AT5G19210:P-loop containing nucleoside triphosphate hydrolases superfamily protein;	3
RC29844G01990	Mostly	AT5G19300:UNKNOWN;	5
RC29844G02100	Mostly	AT5G26240:chloride channel D;	3
RC29846G00040	Mostly	AT5G02320:myb domain protein 3r-5;	1
RC29846G00050	Mostly	AT5G02370:ATP binding microtubule motor family protein;	2
RC29846G00090	Mostly	AT3G09405:Pectinacetylesterase family protein;AT3G09410:Pectinacetylesterase family protein;	4
RC29847G00090	Mostly	AT5G15640:Mitochondrial substrate carrier family protein;	1
RC29848G00020	Mostly	AT5G10710:UNKNOWN;	2
RC29848G00340	Mostly	AT4G31600:UDP-N-acetylglucosamine (UAA) transporter family;	2
RC29848G00470	Mostly	AT5G10730:NAD(P)-binding Rossmann-fold superfamily protein;	1
RC29848G00510	Strictly	AT5G24970:Protein kinase superfamily protein;	3
RC29848G00520	Mostly	AT5G10750:Protein of unknown function (DUF1336);	3
RC29848G00580	Mostly	AT2G24820:translocon at the inner envelope membrane of chloroplasts 55-II;	6
RC29848G00600	Mostly	AT2G24830:zinc finger (CCCH-type) family protein / D111/G-patch domain-containing protein;	5
RC29848G00810	Mostly	AT4G31870:glutathione peroxidase 7;AT2G25080:glutathione peroxidase 1;	1
RC29848G00850	Strictly	AT4G31850:proton gradient regulation 3;	5
RC29848G00920	Mostly	NONE	3
RC29848G01020	Mostly	AT5G25150:TBP-associated factor 5;	5
RC29848G01220	Mostly	AT4G31990:aspartate aminotransferase 5;	4
RC29848G01280	Mostly	AT5G11030:aberrant lateral root formation 4;	2
RC29848G01350	Mostly	AT4G32050:neurochondrin family protein;	3
RC29848G01400	Mostly	AT2G25280:UNKNOWN;	3
RC29848G01460	Mostly	AT2G31170:Cysteinyl-tRNA synthetase, class Ia family protein;	2
RC29848G01650	Mostly	AT4G32190:Myosin heavy chain-related protein;	4
RC29848G01780	Mostly	AT4G32320:ascorbate peroxidase 6;	3
RC29848G01990	Mostly	AT2G25530:AFG1-like ATPase family protein;	3
RC29848G02190	Mostly	AT5G25480:DNA methyltransferase-2;	2
RC29848G02380	Mostly	AT4G13370:Plant protein of unknown function (DUF936);	3
RC29848G02460	Mostly	AT4G13360:ATP-dependent caseinolytic (Clp) protease/crotonase family protein;AT3G24360:ATP-dependent caseinolytic (Clp) protease/crotonase family protein;	4
RC29848G02480	Mostly	AT3G24430:ATP binding;	5
RC29848G02580	Mostly	AT1G19800:trigalactosyldiacylglycerol 1;	2
RC29851G00360	Mostly	AT4G04930:fatty acid desaturase family protein;	3
RC29851G00400	Mostly	AT4G04955:allantoinase;	5
RC29851G00410	Strictly	AT1G65070:DNA mismatch repair protein MutS, type 2;	4
RC29851G00700	Mostly	AT1G11750:CLP protease proteolytic subunit 6;	1
RC29851G00890	Mostly	AT3G18860:transducin family protein / WD-40 repeat family protein;	2
RC29851G00910	Mostly	AT1G49380:cytochrome c biogenesis protein family;	2
RC29851G00960	Mostly	AT3G18890:NAD(P)-binding Rossmann-fold superfamily protein;	3
RC29851G00970	Strictly	AT4G34360:S-adenosyl-L-methionine-dependent methyltransferases superfamily protein;	3
RC29851G01150	Mostly	AT3G18940:clast3-related;	4
RC29851G01220	Mostly	AT2G15630:Pentatricopeptide repeat (PPR) superfamily protein;	1
RC29851G01460	Mostly	AT2G15860:UNKNOWN;	5
RC29851G01560	Mostly	AT5G24330:ARABIDOPSIS TRITHORAX-RELATED PROTEIN 6;	1
RC29852G00470	Mostly	AT1G73970:UNKNOWN;	4
RC29854G00020	Mostly	AT5G16860:Tetratricopeptide repeat (TPR)-like superfamily protein;	2
RC29854G00210	Mostly	AT5G20990:molybdopterin biosynthesis CNX1 protein / molybdenum cofactor biosynthesis enzyme CNX1 (CNX1);	4
RC29854G00260	Mostly	AT5G41880:DNA primases;DNA primases;	2
RC29854G00390	Mostly	AT5G22050:Protein kinase superfamily protein;	3
RC29863G00090	Mostly	AT1G43620:UDP-Glycosyltransferase superfamily protein;	2
RC29863G00100	Mostly	AT1G43580:Sphingomyelin synthetase family protein;	3
RC29863G00230	Mostly	AT1G76730:NagB/RpiA/CoA transferase-like superfamily protein;	2
RC29863G00240	Mostly	AT2G47990:transducin family protein / WD-40 repeat family protein;	4
RC29863G00720	Strictly	AT4G09750:NAD(P)-binding Rossmann-fold superfamily protein;	3
RC29864G00040	Mostly	AT3G52030:F-box family protein with WD40/YVTN repeat doamin;	4
RC29864G00190	Mostly	AT5G13720:Uncharacterised protein family (UPF0114);	1
RC29864G00660	Mostly	AT3G08010:RNA binding;	8
RC29864G00700	Mostly	AT3G60830:actin-related protein 7;	4
RC29866G00140	Mostly	AT5G24490:30S ribosomal protein, putative;	2
RC29869G00070	Mostly	AT1G62260:mitochondrial editing factor 9;	2
RC29869G00570	Mostly	AT2G16860:GCIP-interacting family protein;	2
RC29876G00050	Mostly	AT2G28790:Pathogenesis-related thaumatin superfamily protein;	2
RC29877G00060	Mostly	AT4G39820:Tetratricopeptide repeat (TPR)-like superfamily protein;	4
RC29883G00480	Mostly	AT1G03030:P-loop containing nucleoside triphosphate hydrolases superfamily protein;	1
RC29883G00680	Mostly	AT4G19540:INDH1(iron-sulfur protein required for NADH dehydrogenase);	2
RC29883G00880	Mostly	AT2G31320:poly(ADP-ribose) polymerase 2;	3
RC29883G00920	Mostly	AT1G23890:NHL domain-containing protein;	3
RC29884G00080	Mostly	AT1G53770:O-fucosyltransferase family protein;AT5G50420:O-fucosyltransferase family protein;AT1G17270:O-fucosyltransferase family protein;	5
RC29887G00040	Mostly	AT2G39550:Prenyltransferase family protein;	4
RC29888G00080	Mostly	AT5G56130:Transducin/WD40 repeat-like superfamily protein;	1
RC29889G00550	Mostly	AT3G66658:aldehyde dehydrogenase 22A1;	5
RC29889G00580	Mostly	AT3G17040:high chlorophyll fluorescent 107;	3
RC29889G00720	Mostly	AT4G16210:enoyl-CoA hydratase/isomerase A;	3
RC29889G00790	Mostly	AT4G16180:UNKNOWN;	5
RC29889G00850	Mostly	AT5G49510:prefoldin 3;	1
RC29889G01070	Mostly	AT5G49580:Chaperone DnaJ-domain superfamily protein;	4
RC29889G01110	Mostly	AT3G06510:Glycosyl hydrolase superfamily protein;	3
RC29889G01160	Mostly	AT3G17205:ubiquitin protein ligase 6;	4
RC29889G01180	Mostly	AT5G30510:ribosomal protein S1;	5
RC29889G01210	Mostly	AT5G30490:UNKNOWN;	1
RC29889G01240	Strictly	AT3G06440:Galactosyltransferase family protein;	5
RC29889G01410	Mostly	AT5G18525:protein serine/threonine kinases;protein tyrosine kinases;ATP binding;protein kinases;	1
RC29889G01510	Mostly	AT3G06430:Tetratricopeptide repeat (TPR)-like superfamily protein;	1
RC29889G01630	Mostly	AT3G17470:Ca2+-activated RelA/spot homolog;	2
RC29889G01680	Mostly	AT3G06960:pigment defective 320;	2
RC29889G01700	Mostly	AT5G48960:HAD-superfamily hydrolase, subfamily IG, 5'-nucleotidase;	5
RC29889G01770	Mostly	AT1G48310:chromatin remodeling factor18;	1
RC29889G01830	Strictly	AT3G17590:transcription regulatory protein SNF5, putative (BSH);	1
RC29900G00240	Mostly	AT5G45950:GDSL-like Lipase/Acylhydrolase superfamily protein;	2
RC29900G00310	Strictly	AT4G18465:RNA helicase family protein;	4
RC29900G00470	Mostly	AT1G28690:Tetratricopeptide repeat (TPR)-like superfamily protein;	1
RC29900G00690	Mostly	AT5G45900:ThiF family protein;	4
RC29900G00780	Mostly	AT1G29120:Hydrolase-like protein family;	1
RC29901G00110	Mostly	AT4G15440:hydroperoxide lyase 1;	5
RC29901G00120	Mostly	AT2G32590:UNKNOWN;	2
RC29901G00190	Mostly	AT4G15420:Ubiquitin fusion degradation UFD1 family protein;	4
RC29903G00020	Mostly	AT5G08740:NAD(P)H dehydrogenase C1;	3
RC29904G00030	Mostly	AT4G30990:ARM repeat superfamily protein;	3
RC29904G00150	Mostly	AT2G31740:S-adenosyl-L-methionine-dependent methyltransferases superfamily protein;	5
RC29904G00370	Mostly	AT2G32760:UNKNOWN;	3
RC29904G00480	Mostly	AT1G04860:ubiquitin-specific protease 2;	2
RC29904G00670	Strictly	AT1G04900:Protein of unknown function (DUF185);	2
RC29904G00770	Mostly	AT3G24160:putative type 1 membrane protein;	1
RC29904G00900	Mostly	AT3G24190:Protein kinase superfamily protein;	3
RC29904G00960	Mostly	AT3G23940:dehydratase family;	2
RC29904G01040	Mostly	AT1G04690:potassium channel beta subunit 1;	3
RC29904G01260	Mostly	AT4G13590:Uncharacterized protein family (UPF0016);	1
RC29904G01280	Mostly	AT3G24040:Core-2/I-branching beta-1,6-N-acetylglucosaminyltransferase family protein;	1
RC29904G01290	Mostly	AT3G24030:hydroxyethylthiazole kinase family protein;	3
RC29904G01520	Mostly	AT1G04620:coenzyme F420 hydrogenase family / dehydrogenase, beta subunit family;	6
RC29904G01560	Mostly	AT4G13550:triglyceride lipases;triglyceride lipases;	3
RC29907G00110	Mostly	AT4G20350:oxidoreductases;	4
RC29908G00060	Mostly	AT1G69740:Aldolase superfamily protein;	2
RC29908G00070	Mostly	AT1G44350:IAA-leucine resistant (ILR)-like gene 6;	1
RC29908G00120	Mostly	AT1G21780:BTB/POZ domain-containing protein;	8
RC29908G00180	Mostly	AT1G21790:TRAM, LAG1 and CLN8 (TLC) lipid-sensing domain containing protein;	5
RC29908G00210	Mostly	AT1G44575:Chlorophyll A-B binding family protein;	5
RC29908G00480	Mostly	AT1G44820:Peptidase M20/M25/M40 family protein;AT1G44180:Peptidase M20/M25/M40 family protein;	4
RC29908G00540	Mostly	AT1G44770:UNKNOWN;	1
RC29908G00740	Mostly	NONE	3
RC29908G00760	Mostly	AT2G17900:SET domain group 37;	4
RC29908G01010	Mostly	AT3G19770:Vacuolar sorting protein 9 (VPS9) domain;	4
RC29908G01180	Mostly	AT1G36310:S-adenosyl-L-methionine-dependent methyltransferases superfamily protein;	2
RC29908G01380	Mostly	AT1G78010:tRNA modification GTPase, putative;	4
RC29908G01680	Mostly	AT1G78140:S-adenosyl-L-methionine-dependent methyltransferases superfamily protein;	2
RC29908G01930	Mostly	AT4G08940:Ubiquitin carboxyl-terminal hydrolase family protein;	1
RC29908G02090	Mostly	AT4G08960:phosphotyrosyl phosphatase activator (PTPA) family protein;	3
RC29908G02120	Mostly	AT1G78280:transferases, transferring glycosyl groups;	4
RC29908G02230	Mostly	AT1G22460:O-fucosyltransferase family protein;	2
RC29908G02370	Mostly	AT4G09020:isoamylase 3;	6
RC29908G02550	Mostly	AT1G28210:DNAJ heat shock family protein;	2
RC29908G02560	Mostly	AT5G27460:Tetratricopeptide repeat (TPR)-like superfamily protein;	1
RC29908G02640	Mostly	AT5G49970:pyridoxin (pyrodoxamine) 5'-phosphate oxidase;	1
RC29908G03050	Mostly	AT5G10920:L-Aspartase-like family protein;	4
RC29910G00490	Mostly	AT5G63890:histidinol dehydrogenase;	6
RC29912G00440	Mostly	AT2G19560:proteasome family protein;	2
RC29912G00520	Mostly	AT4G29720:polyamine oxidase 5;	3
RC29912G00560	Mostly	AT5G56900:CwfJ-like family protein / zinc finger (CCCH-type) family protein;	4
RC29912G00770	Mostly	AT5G57030:Lycopene beta/epsilon cyclase protein;	2
RC29912G00820	Mostly	AT4G29590:S-adenosyl-L-methionine-dependent methyltransferases superfamily protein;	2
RC29912G00840	Mostly	AT4G29560:UNKNOWN;	1
RC29912G01010	Mostly	AT4G29490:Metallopeptidase M24 family protein;	6
RC29912G01060	Mostly	AT2G19710:Regulator of Vps4 activity in the MVB pathway protein;	1
RC29912G01110	Mostly	AT5G56740:histone acetyltransferase of the GNAT family 2;	2
RC29912G01210	Strictly	AT4G29170:Mnd1 family protein;	1
RC29912G01370	Mostly	AT4G29310:Protein of unknown function (DUF1005);	1
RC29912G01450	Mostly	AT5G56580:MAP kinase kinase 6;	5
RC29912G01490	Mostly	AT4G29380:protein kinase family protein / WD-40 repeat family protein;	4
RC29912G01530	Mostly	AT2G40570:initiator tRNA phosphoribosyl transferase family protein;	1
RC29912G01540	Mostly	AT4G15450:Senescence/dehydration-associated protein-related;	2
RC29912G01570	Mostly	AT2G19870:tRNA/rRNA methyltransferase (SpoU) family protein;	1
RC29912G01700	Mostly	AT1G35190:2-oxoglutarate (2OG) and Fe(II)-dependent oxygenase superfamily protein;	5
RC29912G01820	Mostly	AT5G19680:Leucine-rich repeat (LRR) family protein;	3
RC29912G02160	Mostly	AT4G28980:CDK-activating kinase 1AT;	3
RC29912G02370	Mostly	AT5G19660:SITE-1 protease;	3
RC29912G02390	Mostly	AT4G13250:NAD(P)-binding Rossmann-fold superfamily protein;	7
RC29912G02410	Mostly	AT5G19540:UNKNOWN;	3
RC29912G02730	Mostly	AT3G24495:MUTS homolog 7;	2
RC29912G02850	Mostly	AT2G25620:DNA-binding protein phosphatase 1;	1
RC29912G03030	Mostly	AT5G11350:DNAse I-like superfamily protein;	1
RC29912G03100	Mostly	AT2G26900:Sodium Bile acid symporter family;	4
RC29915G00040	Mostly	AT3G08760:Protein kinase superfamily protein;	4
RC29916G00060	Mostly	AT3G03490:peroxin 19-1;AT5G17550:peroxin 19-2;	1
RC29916G00110	Mostly	AT2G35720:DNAJ heat shock N-terminal domain-containing protein;	3
RC29916G00120	Mostly	AT4G16570:protein arginine methyltransferase 7;	2
RC29917G00050	Mostly	AT1G11090:alpha/beta-Hydrolases superfamily protein;	3
RC29917G00260	Mostly	AT1G11190:bifunctional nuclease i;	4
RC29917G00440	Mostly	AT5G14600:S-adenosyl-L-methionine-dependent methyltransferases superfamily protein;	3
RC29917G00570	Strictly	AT5G40400:Pentatricopeptide repeat (PPR) superfamily protein;	2
RC29917G00620	Mostly	AT5G40440:mitogen-activated protein kinase kinase 3;	4
RC29917G00640	Mostly	AT5G14520:pescadillo-related;	7
RC29917G00680	Mostly	AT5G40470:RNI-like superfamily protein;	2
RC29917G00690	Mostly	AT5G19130:GPI transamidase component family protein / Gaa1-like family protein;	4
RC29917G00850	Mostly	AT3G27550:RNA-binding CRS1 / YhbY (CRM) domain protein;	1
RC29917G00870	Mostly	AT3G27530:golgin candidate 6;	4
RC29920G00030	Mostly	AT5G47680:UNKNOWN;	2
RC29923G00180	Mostly	AT5G63220:UNKNOWN;	4
RC29923G00500	Mostly	AT5G13520:peptidase M1 family protein;	5
RC29927G00120	Mostly	AT2G13290:beta-1,4-N-acetylglucosaminyltransferase family protein;	1
RC29927G00150	Mostly	AT2G42160:zinc finger (ubiquitin-hydrolase) domain-containing protein;	5
RC29927G00190	Mostly	AT3G33520:actin-related protein 6;	1
RC29929G00010	Mostly	AT5G36950:DegP protease 10;	3
RC29929G00400	Mostly	AT3G03310:lecithin:cholesterol acyltransferase 3;	2
RC29929G00480	Mostly	AT5G36170:high chlorophyll fluorescent 109;	3
RC29929G00690	Mostly	AT1G65230:Uncharacterized conserved protein (DUF2358);	4
RC29929G00750	Mostly	AT3G47390:cytidine/deoxycytidylate deaminase family protein;	4
RC29929G00990	Mostly	AT5G43280:delta(3,5),delta(2,4)-dienoyl-CoA isomerase 1;	2
RC29929G01100	Mostly	AT2G35450:catalytics;hydrolases;	2
RC29929G01240	Mostly	AT1G27980:dihydrosphingosine phosphate lyase;	5
RC29929G01260	Mostly	AT1G67320:DNA primase, large subunit family;	4
RC29929G01610	Mostly	AT1G27920:microtubule-associated protein 65-8;	1
RC29929G01640	Mostly	AT1G67420:Zn-dependent exopeptidases superfamily protein;	1
RC29929G01690	Mostly	AT1G24310:UNKNOWN;	4
RC29929G01920	Mostly	AT5G08530:51 kDa subunit of complex I;	7
RC29929G01970	Mostly	AT1G67550:urease;	4
RC29929G02020	Mostly	AT1G67570:Protein of unknown function (DUF3537);	1
RC29929G02090	Mostly	AT1G67680:SRP72 RNA-binding domain;AT1G67650:SRP72 RNA-binding domain;	5
RC29929G02100	Mostly	AT1G67690:Zincin-like metalloproteases family protein;	2
RC29929G02270	Mostly	AT1G24340:FAD/NAD(P)-binding oxidoreductase family protein;	3
RC29929G02290	Mostly	AT1G27880:DEAD/DEAH box RNA helicase family protein;	1
RC29929G02600	Mostly	AT1G24460:UNKNOWN;	3
RC29929G02610	Strictly	AT3G26085:CAAX amino terminal protease family protein;	1
RC29929G02800	Mostly	AT4G31520:SDA1 family protein;AT1G13160:ARM repeat superfamily protein;	2
RC29930G00150	Mostly	AT3G20970:NFU domain protein 4;AT1G51390:NFU domain protein 5;	1
RC29932G00080	Mostly	AT2G01320:ABC-2 type transporter family protein;	7
RC29932G00160	Mostly	AT2G34670:Protein of unknown function (DUF630 and DUF632);	1
RC29933G00060	Mostly	AT3G01510:like SEX4 1;	3
RC29933G00310	Mostly	AT5G14580:polyribonucleotide nucleotidyltransferase, putative;	2
RC29933G00390	Mostly	AT4G21530:Transducin/WD40 repeat-like superfamily protein;	3
RC29933G00420	Mostly	AT4G21470:riboflavin kinase/FMN hydrolase;	2
RC29933G00580	Mostly	AT4G05090:Inositol monophosphatase family protein;	3
RC29937G00060	Mostly	AT1G72440:CCAAT-binding factor;	1
RC29938G00070	Mostly	AT1G04850:ubiquitin-associated (UBA)/TS-N domain-containing protein;	8
RC29938G00200	Mostly	AT4G10030:alpha/beta-Hydrolases superfamily protein;	3
RC29938G00250	Mostly	AT1G71500:Rieske (2Fe-2S) domain-containing protein;	3
RC29938G00310	Mostly	AT1G06560:NOL1/NOP2/sun family protein;	2
RC29939G00140	Mostly	AT2G36360:Galactose oxidase/kelch repeat superfamily protein;	3
RC29940G00020	Mostly	AT3G56650:Mog1/PsbP/DUF1795-like photosystem II reaction center PsbP family protein;	1
RC29941G00070	Mostly	AT3G10230:lycopene cyclase;	4
RC29941G00080	Mostly	AT3G10210:SEC14 cytosolic factor family protein / phosphoglyceride transfer family protein;	2
RC29942G00040	Mostly	AT5G21060:Glyceraldehyde-3-phosphate dehydrogenase-like family protein;	1
RC29942G00090	Mostly	AT5G21040:F-box protein 2;	5
RC29943G00020	Mostly	AT1G68010:hydroxypyruvate reductase;	6
RC29948G00040	Mostly	AT1G05060:UNKNOWN;	4
RC29950G00060	Mostly	AT5G18110:novel cap-binding protein;	1
RC29950G00240	Mostly	AT1G64770:NDH-dependent cyclic electron flow 1;	6
RC29950G00250	Mostly	AT1G55370:NDH-dependent cyclic electron flow 5;	4
RC29950G00270	Mostly	AT1G54390:PHD finger protein-related;	3
RC29950G00280	Mostly	AT4G13650:Pentatricopeptide repeat (PPR) superfamily protein;	3
RC29950G00350	Mostly	AT2G23840:HNH endonuclease;	3
RC29950G00570	Mostly	AT5G15010:Tetratricopeptide repeat (TPR)-like superfamily protein;	1
RC29950G00610	Mostly	AT1G08550:non-photochemical quenching 1;	7
RC29951G00020	Mostly	AT5G17240:SET domain group 40;	2
RC29953G00050	Mostly	AT1G30520:acyl-activating enzyme 14;	4
RC29953G00170	Mostly	AT1G20230:Pentatricopeptide repeat (PPR) superfamily protein;	1
RC29953G00180	Mostly	AT3G15410:Leucine-rich repeat (LRR) family protein;	4
RC29955G00120	Strictly	AT5G38520:alpha/beta-Hydrolases superfamily protein;	2
RC29957G00050	Mostly	AT3G42660:transducin family protein / WD-40 repeat family protein;	2
RC29957G00100	Mostly	AT5G58370:P-loop containing nucleoside triphosphate hydrolases superfamily protein;	3
RC29958G00020	Mostly	AT3G19870:UNKNOWN;	4
RC29958G00130	Mostly	AT3G12710:DNA glycosylase superfamily protein;	1
RC29967G00060	Mostly	AT1G35510:O-fucosyltransferase family protein;	3
RC29968G00270	Mostly	AT1G14730:Cytochrome b561/ferric reductase transmembrane protein family;	1
RC29969G00090	Mostly	AT5G01230:S-adenosyl-L-methionine-dependent methyltransferases superfamily protein;	3
RC29970G00030	Mostly	AT3G50120:Plant protein of unknown function (DUF247);AT3G50180:Plant protein of unknown function (DUF247);AT3G50190:Plant protein of unknown function (DUF247);AT3G50130:Plant protein of unknown function (DUF247);AT3G50170:Plant protein of unknown function (DUF247);AT3G50160:Plant protein of unknown function (DUF247);AT3G50140:Plant protein of unknown function (DUF247);AT3G50150:Plant protein of u…	4
RC29970G00350	Strictly	AT4G37380:Tetratricopeptide repeat (TPR)-like superfamily protein;	1
RC29970G00410	Mostly	NONE	3
RC29973G00230	Mostly	AT5G17410:Spc97 / Spc98 family of spindle pole body (SBP) component;	1
RC29974G00050	Mostly	AT1G73850:Protein of unknown function (DUF1666);	3
RC29974G00080	Mostly	AT3G18390:CRS1 / YhbY (CRM) domain-containing protein;	1
RC29977G00110	Mostly	AT1G07590:Tetratricopeptide repeat (TPR)-like superfamily protein;	2
RC29983G00640	Mostly	AT1G03750:switch 2;	2
RC29983G00730	Mostly	AT2G45030:Translation elongation factor EFG/EF2 protein;AT1G45332:Translation elongation factor EFG/EF2 protein;	4
RC29983G01670	Mostly	AT1G12470:zinc ion binding;	4
RC29983G01730	Mostly	AT2G20890:photosystem II reaction center PSB29 protein;	1
RC29983G01900	Mostly	AT4G33420:Peroxidase superfamily protein;	4
RC29983G01940	Mostly	AT3G56570:SET domain-containing protein;	3
RC29986G00030	Mostly	AT4G02460:DNA mismatch repair protein, putative;	3
RC29986G00230	Mostly	AT1G66080:UNKNOWN;	1
RC29986G00280	Strictly	AT2G47680:zinc finger (CCCH type) helicase family protein;	4
RC29986G00410	Mostly	AT3G53760:GAMMA-TUBULIN COMPLEX PROTEIN 4;	3
RC29986G00470	Mostly	AT2G47580:spliceosomal protein U1A;	2
RC29986G00610	Mostly	AT4G02290:glycosyl hydrolase 9B13;AT1G02800:cellulase 2;	2
RC29986G00830	Mostly	AT2G47490:NAD+ transporter 1;	1
RC29990G00020	Mostly	AT1G15200:protein-protein interaction regulator family protein;	8
RC29991G00040	Mostly	AT5G22820:ARM repeat superfamily protein;	1
RC29992G00030	Strictly	AT4G33470:histone deacetylase 14;	4
RC29992G00310	Mostly	AT5G39450:F-box family protein;AT5G39460:F-box family protein;AT5G39490:F-box family protein;AT5G39480:F-box family protein;	1
RC29992G00360	Mostly	AT4G08310:UNKNOWN;	3
RC29993G00320	Mostly	AT2G30800:helicase in vascular tissue and tapetum;AT1G06670:nuclear DEIH-boxhelicase;	4
RC29993G00330	Mostly	AT3G58690:Protein kinase superfamily protein;	2
RC29993G00370	Mostly	AT2G42810:protein phosphatase 5.2;	5
RC29994G00050	Mostly	AT4G20130:plastid transcriptionally active 14;	3
RC29994G00180	Mostly	AT5G44740:Y-family DNA polymerase H;	3
RC29999G00030	Mostly	AT2G37500:arginine biosynthesis protein ArgJ family;	2
RC29999G00070	Mostly	AT3G53700:Pentatricopeptide repeat (PPR) superfamily protein;	3
RC30000G00030	Mostly	AT2G30700:UNKNOWN;	1
RC30005G00050	Mostly	AT5G48340:UNKNOWN;	1
RC30005G00060	Mostly	AT4G12790:P-loop containing nucleoside triphosphate hydrolases superfamily protein;	2
RC30005G00090	Mostly	AT4G12640:RNA recognition motif (RRM)-containing protein;	1
RC30005G00140	Mostly	AT4G11120:translation elongation factor Ts (EF-Ts), putative;	4
RC30005G00150	Mostly	AT1G61520:photosystem I light harvesting complex gene 3;	3
RC30005G00160	Strictly	AT5G48330:Regulator of chromosome condensation (RCC1) family protein;	3
RC30005G00200	Mostly	AT3G25530:glyoxylate reductase 1;	3
RC30005G00210	Mostly	AT4G12750:Homeodomain-like transcriptional regulator;	1
RC30005G00420	Mostly	AT4G12680:UNKNOWN;	2
RC30005G00510	Mostly	AT4G12700:UNKNOWN;AT2G04280:UNKNOWN;	7
RC30006G00060	Strictly	AT4G23540:ARM repeat superfamily protein;	1
RC30006G00070	Mostly	AT2G41720:Tetratricopeptide repeat (TPR)-like superfamily protein;	5
RC30006G00080	Mostly	AT2G41710:Integrase-type DNA-binding superfamily protein;	1
RC30006G00110	Mostly	AT1G79540:Pentatricopeptide repeat (PPR) superfamily protein;	4
RC30006G00140	Mostly	AT2G41680:NADPH-dependent thioredoxin reductase C;	4
RC30008G00070	Mostly	AT1G48520:GLU-ADT subunit B;	5
RC30008G00090	Mostly	AT3G24320:MUTL protein homolog 1;	4
RC30008G00230	Mostly	AT4G13330:S-adenosyl-L-methionine-dependent methyltransferases superfamily protein;	1
RC30008G00390	Mostly	AT4G19890:Pentatricopeptide repeat (PPR-like) superfamily protein;	3
RC30009G00020	Mostly	AT4G27760:NAD(P)-binding Rossmann-fold superfamily protein;	3
RC30009G00160	Mostly	AT5G24760:GroES-like zinc-binding dehydrogenase family protein;	1
RC30010G00120	Mostly	AT1G05120:Helicase protein with RING/U-box domain;	2
RC30010G00250	Mostly	AT2G32520:alpha/beta-Hydrolases superfamily protein;	2
RC30010G00290	Mostly	AT1G10330:Tetratricopeptide repeat (TPR)-like superfamily protein;	1
RC30020G00090	Mostly	AT1G77030:hydrolases, acting on acid anhydrides, in phosphorus-containing anhydrides;ATP-dependent helicases;nucleic acid binding;ATP binding;RNA binding;helicases;	4
RC30024G00080	Mostly	AT5G53020:Ribonuclease P protein subunit P38-related;	2
RC30025G00240	Mostly	AT5G37830:oxoprolinase 1;	4
RC30026G00100	Mostly	AT5G45780:Leucine-rich repeat protein kinase family protein;	3
RC30026G00780	Mostly	AT1G29630:5'-3' exonuclease family protein;	1
RC30027G00080	Mostly	AT5G54270:light-harvesting chlorophyll B-binding protein 3;	4
RC30027G00090	Mostly	AT5G54260:DNA repair and meiosis protein (Mre11);	3
RC30028G00020	Mostly	AT1G30290:Tetratricopeptide repeat (TPR)-like superfamily protein;	2
RC30040G00040	Mostly	AT3G12300:UNKNOWN;	1
RC30040G00050	Mostly	AT5G09860:nuclear matrix protein-related;	4
RC30041G00030	Mostly	AT3G59300:Pentatricopeptide repeat (PPR) superfamily protein;	1
RC30042G00300	Mostly	AT1G05620:uridine-ribohydrolase 2;	6
RC30045G00150	Mostly	AT3G56940:dicarboxylate diiron protein, putative (Crd1);	10
RC30048G00010	Mostly	AT4G16490:ARM repeat superfamily protein;	1
RC30054G00210	Mostly	AT4G17790:SNARE associated Golgi protein family;	1
RC30054G00300	Mostly	AT4G17760:damaged DNA binding;exodeoxyribonuclease IIIs;	2
RC30055G00050	Mostly	AT2G27610:Tetratricopeptide repeat (TPR)-like superfamily protein;	1
RC30055G00080	Mostly	AT2G27590:S-adenosyl-L-methionine-dependent methyltransferases superfamily protein;	3
RC30055G00490	Mostly	AT1G20300:Pentatricopeptide repeat (PPR) superfamily protein;	1
RC30055G00720	Mostly	AT5G22320:Leucine-rich repeat (LRR) family protein;	1
RC30055G00760	Mostly	AT1G08380:photosystem I subunit O;	1
RC30055G00920	Mostly	AT1G55928:Coiled-coil domain-containing protein 55 (DUF2040);AT2G27285:Coiled-coil domain-containing protein 55 (DUF2040);AT2G27280:Coiled-coil domain-containing protein 55 (DUF2040);	4
RC30055G00990	Mostly	AT1G08460:histone deacetylase 8;	3
RC30055G01030	Mostly	AT3G44190:FAD/NAD(P)-binding oxidoreductase family protein;	4
RC30059G00010	Mostly	AT2G34640:plastid transcriptionally active 12;	3
RC30059G00030	Mostly	AT1G30360:Early-responsive to dehydration stress protein (ERD4);	6
RC30059G00130	Mostly	AT1G71060:Tetratricopeptide repeat (TPR)-like superfamily protein;	3
RC30060G00050	Mostly	AT1G31190:myo-inositol monophosphatase like 1;	2
RC30060G00080	Mostly	AT4G19860:alpha/beta-Hydrolases superfamily protein;	6
RC30061G00010	Strictly	AT3G52200:Dihydrolipoamide acetyltransferase, long form protein;	5
RC30061G00110	Mostly	NONE	1
RC30063G00050	Mostly	AT1G52310:protein kinase family protein / C-type lectin domain-containing protein;	1
RC30063G00090	Mostly	AT1G02330:UNKNOWN;	5
RC30063G00200	Mostly	AT5G39960:GTP binding;GTP binding;	1
RC30063G00240	Mostly	AT5G49800:Polyketide cyclase/dehydrase and lipid transport superfamily protein;	1
RC30063G00330	Mostly	AT4G12610:transcription activators;DNA binding;RNA polymerase II transcription factors;catalytics;transcription initiation factors;	4
RC30063G00350	Mostly	AT1G06710:Tetratricopeptide repeat (TPR)-like superfamily protein;	3
RC30063G00430	Mostly	AT1G17760:Tetratricopeptide repeat (TPR)-like superfamily protein;	4
RC30063G00450	Mostly	AT4G10180:light-mediated development protein 1 / deetiolated1 (DET1);	2
RC30064G00130	Mostly	AT5G55060:UNKNOWN;	3
RC30065G00130	Mostly	NONE	4
RC30065G00250	Mostly	AT4G14210:phytoene desaturase 3;	5
RC30065G00260	Mostly	AT3G23700:Nucleic acid-binding proteins superfamily;	1
RC30066G00250	Mostly	AT1G25375:Metallo-hydrolase/oxidoreductase superfamily protein;	7
RC30068G00150	Mostly	AT5G63610:cyclin-dependent kinase E;1;	5
RC30068G00280	Mostly	AT1G64550:general control non-repressible 3;	1
RC30068G00330	Mostly	AT1G64600:methyltransferases;copper ion binding;	5
RC30068G00490	Mostly	AT4G10760:mRNAadenosine methylase;	1
RC30068G00540	Mostly	AT4G24090:UNKNOWN;	6
RC30068G00730	Mostly	AT1G64680:UNKNOWN;	2
RC30068G01210	Strictly	AT4G38120:ARM repeat superfamily protein;	4
RC30068G01290	Mostly	AT4G10380:NOD26-like intrinsic protein 5;1;	1
RC30068G01430	Mostly	AT1G32220:NAD(P)-binding Rossmann-fold superfamily protein;	3
RC30068G01450	Mostly	AT1G32160:Protein of unknown function (DUF760);	2
RC30068G01480	Mostly	AT1G32190:alpha/beta-Hydrolases superfamily protein;	1
RC30068G01490	Mostly	AT1G32200:phospholipid/glycerol acyltransferase family protein;	1
RC30068G01560	Mostly	AT1G31970:DEA(D/H)-box RNA helicase family protein;	1
RC30068G01600	Mostly	AT1G32080:membrane protein, putative;	3
RC30068G01610	Mostly	AT4G19010:AMP-dependent synthetase and ligase family protein;	3
RC30071G00200	Mostly	AT1G71180:6-phosphogluconate dehydrogenase family protein;AT1G71170:6-phosphogluconate dehydrogenase family protein;	4
RC30072G00080	Mostly	AT3G03690:Core-2/I-branching beta-1,6-N-acetylglucosaminyltransferase family protein;	1
RC30072G00350	Strictly	AT5G55000:potassium channel tetramerisation domain-containing protein / pentapeptide repeat-containing protein;	3
RC30072G00510	Mostly	AT5G32450:RNA binding (RRM/RBD/RNP motifs) family protein;	1
RC30072G00520	Mostly	AT3G03790:ankyrin repeat family protein / regulator of chromosome condensation (RCC1) family protein;	6
RC30073G00050	Mostly	AT2G38620:cyclin-dependent kinase B1;2;AT3G54180:cyclin-dependent kinase B1;1;	1
RC30073G00120	Mostly	AT5G01010:UNKNOWN;	1
RC30073G00130	Mostly	AT2G38660:Amino acid dehydrogenase family protein;	3
RC30073G00220	Mostly	AT2G36740:sequence-specific DNA binding transcription factors;DNA binding;DNA binding;	5
RC30073G00280	Mostly	AT3G18110:Pentatricopeptide repeat (PPR) superfamily protein;	5
RC30073G00560	Mostly	NONE	1
RC30073G00570	Mostly	AT5G27270:Tetratricopeptide repeat (TPR)-like superfamily protein;	4
RC30073G00640	Mostly	AT5G16890:Exostosin family protein;	4
RC30073G00990	Mostly	AT1G65020:UNKNOWN;	4
RC30073G01180	Mostly	AT5G16690:origin recognition complex subunit 3;	1
RC30074G00050	Mostly	AT1G71340:PLC-like phosphodiesterases superfamily protein;	2
RC30074G00350	Mostly	AT5G47850:CRINKLY4 related 4;	1
RC30074G00630	Mostly	AT1G06440:Ubiquitin carboxyl-terminal hydrolase family protein;	1
RC30074G00750	Mostly	AT1G72090:Methylthiotransferase;	4
RC30075G00380	Mostly	AT4G20930:6-phosphogluconate dehydrogenase family protein;	3
RC30075G00390	Mostly	AT4G20940:Leucine-rich receptor-like protein kinase family protein;	4
RC30076G00090	Mostly	AT1G01090:pyruvate dehydrogenase E1 alpha;	2
RC30076G00710	Strictly	AT2G46915:Protein of unknown function (DUF3754);	1
RC30076G00730	Mostly	AT4G01600:GRAM domain family protein;	3
RC30076G01040	Mostly	AT3G62080:SNF7 family protein;	1
RC30076G01080	Mostly	AT4G01690:Flavin containing amine oxidoreductase family;	5
RC30076G01180	Mostly	AT3G62140:UNKNOWN;	1
RC30076G01420	Mostly	AT4G01860:Transducin family protein / WD-40 repeat family protein;	2
RC30076G01460	Mostly	AT4G01880:methyltransferases;	4
RC30076G01660	Mostly	AT1G02420:Pentatricopeptide repeat (PPR) superfamily protein;	3
RC30076G01720	Mostly	AT2G47210:myb-like transcription factor family protein;	4
RC30076G01970	Mostly	AT3G62370:heme binding;	2
RC30076G02000	Mostly	AT1G02370:Tetratricopeptide repeat (TPR)-like superfamily protein;AT4G01990:Tetratricopeptide repeat (TPR)-like superfamily protein;	2
RC30076G02010	Mostly	AT4G01995:UNKNOWN;	3
RC30076G02020	Mostly	AT2G47330:P-loop containing nucleoside triphosphate hydrolases superfamily protein;	2
RC30076G02140	Mostly	AT4G02020:SET domain-containing protein;	5
RC30076G02150	Mostly	AT3G62390:TRICHOME BIREFRINGENCE-LIKE 6;	3
RC30076G02210	Mostly	AT4G02030:Vps51/Vps67 family (components of vesicular transport) protein;	5
RC30076G02220	Mostly	AT4G02060:Minichromosome maintenance (MCM2/3/5) family protein;	3
RC30078G00040	Mostly	AT1G03910:UNKNOWN;	2
RC30078G00150	Mostly	AT3G53140:O-methyltransferase family protein;	7
RC30078G00160	Mostly	AT3G53130:Cytochrome P450 superfamily protein;	4
RC30078G00180	Mostly	AT5G03555:permease, cytosine/purines, uracil, thiamine, allantoin family protein;	5
RC30078G00320	Mostly	AT2G36810:ARM repeat superfamily protein;	3
RC30078G00380	Mostly	AT3G21540:transducin family protein / WD-40 repeat family protein;	3
RC30078G00490	Mostly	AT3G53190:Pectin lyase-like superfamily protein;	1
RC30078G00710	Mostly	AT5G03430:phosphoadenosine phosphosulfate (PAPS) reductase family protein;	4
RC30078G00750	Mostly	AT2G36895:UNKNOWN;	2
RC30078G00860	Mostly	AT5G52970:thylakoid lumen 15.0 kDa protein;	1
RC30078G01030	Mostly	AT2G37020:Translin family protein;	4
RC30078G01370	Mostly	AT5G03160:homolog of mamallian P58IPK;	1
RC30079G00070	Mostly	AT2G30100:pentatricopeptide (PPR) repeat-containing protein;	3
RC30089G00030	Mostly	AT5G08710:Regulator of chromosome condensation (RCC1) family protein;	3
RC30089G00210	Mostly	AT5G53580:NAD(P)-linked oxidoreductase superfamily protein;	2
RC30091G00080	Mostly	AT4G38460:geranylgeranyl reductase;	5
RC30091G00110	Mostly	AT2G17020:F-box/RNI-like superfamily protein;	3
RC30093G00110	Mostly	AT5G62030:diphthamide synthesis DPH2 family protein;	3
RC30094G00170	Mostly	AT1G17330:Metal-dependent phosphohydrolase;	1
RC30098G00050	Mostly	AT5G24340:3'-5' exonuclease domain-containing protein;	3
RC30099G00040	Mostly	AT2G14260:proline iminopeptidase;	4
RC30099G00080	Mostly	AT1G67940:non-intrinsic ABC protein 3;	4
RC30099G00220	Mostly	AT2G14530:TRICHOME BIREFRINGENCE-LIKE 13;	2
RC30099G00580	Mostly	AT2G42975:UNKNOWN;	1
RC30099G00750	Strictly	AT1G17870:ethylene-dependent gravitropism-deficient and yellow-green-like 3;	3
RC30099G00810	Mostly	AT2G42700:UNKNOWN;	4
RC30099G01110	Mostly	AT5G37850:pfkB-like carbohydrate kinase family protein;	5
RC30101G00030	Mostly	AT5G47380:Protein of unknown function, DUF547;	2
RC30101G00110	Mostly	AT4G17370:Oxidoreductase family protein;	4
RC30101G00170	Mostly	AT5G47420:Tryptophan RNA-binding attenuator protein-like;AT4G17420:Tryptophan RNA-binding attenuator protein-like;	2
RC30108G00070	Strictly	AT1G08400:RINT-1 / TIP-1 family;	1
RC30109G00040	Mostly	AT4G19670:RING/U-box superfamily protein;	4
RC30111G00180	Mostly	AT5G60370:UNKNOWN;	2
RC30111G00320	Mostly	AT1G05055:general transcription factor II H2;	1
RC30111G00330	Mostly	AT1G07970:UNKNOWN;	5
RC30111G00340	Mostly	AT3G45300:isovaleryl-CoA-dehydrogenase;	5
RC30113G00170	Mostly	AT2G30170:Protein phosphatase 2C family protein;	1
RC30114G00240	Mostly	AT4G30810:serine carboxypeptidase-like 29;	4
RC30115G00030	Mostly	AT5G66810:UNKNOWN;	4
RC30115G00060	Strictly	AT4G37040:methionine aminopeptidase 1D;	1
RC30115G00310	Mostly	AT4G36980:UNKNOWN;	3
RC30115G00340	Mostly	AT5G67030:zeaxanthin epoxidase (ZEP) (ABA1);	4
RC30115G00560	Mostly	AT5G67100:DNA-directed DNA polymerases;	2
RC30115G00690	Mostly	AT5G67130:PLC-like phosphodiesterases superfamily protein;	3
RC30115G00700	Mostly	AT2G23380:SET domain-containing protein;	1
RC30116G00010	Mostly	AT3G19720:P-loop containing nucleoside triphosphate hydrolases superfamily protein;	5
RC30116G00030	Mostly	AT1G71240:Plant protein of unknown function (DUF639);	1
RC30116G00080	Mostly	AT1G33270:Acyl transferase/acyl hydrolase/lysophospholipase superfamily protein;	2
RC30116G00160	Mostly	AT2G01070:Lung seven transmembrane receptor family protein;	1
RC30122G00100	Mostly	AT4G38370:Phosphoglycerate mutase family protein;	1
RC30128G00090	Mostly	AT5G49570:peptide-N-glycanase 1;	4
RC30128G00290	Mostly	AT3G04880:DNA-damage-repair/toleration protein (DRT102);	5
RC30128G00480	Strictly	AT5G27970:ARM repeat superfamily protein;	3
RC30128G00570	Mostly	AT5G27950:P-loop containing nucleoside triphosphate hydrolases superfamily protein;	3
RC30128G00670	Mostly	AT3G05040:ARM repeat superfamily protein;	4
RC30128G00940	Mostly	AT3G04970:DHHC-type zinc finger family protein;	3
RC30128G00950	Mostly	AT5G27290:UNKNOWN;	2
RC30128G01210	Mostly	AT1G67410:Exostosin family protein;	3
RC30128G01250	Mostly	AT1G54780:thylakoid lumen 18.3 kDa protein;	3
RC30128G01320	Mostly	AT3G05210:nucleotide repair protein, putative;	5
RC30128G01420	Mostly	AT1G08960:cation exchanger 11;	2
RC30128G01690	Mostly	AT1G09010:glycoside hydrolase family 2 protein;	6
RC30128G01710	Mostly	AT3G05350:Metallopeptidase M24 family protein;	4
RC30128G01720	Mostly	AT1G54990:alpha/beta-Hydrolases superfamily protein;	4
RC30128G01760	Mostly	AT2G47450:chloroplast signal recognition particle component (CAO);	7
RC30128G01980	Strictly	AT3G05410:Photosystem II reaction center PsbP family protein;	3
RC30128G01990	Mostly	AT1G09060:Zinc finger, RING-type;Transcription factor jumonji/aspartyl beta-hydroxylase;	3
RC30128G02040	Mostly	AT5G27660:Trypsin family protein with PDZ domain;	1
RC30128G02070	Strictly	AT5G27680:RECQ helicase SIM;	2
RC30128G02130	Mostly	AT3G05480:cell cycle checkpoint control protein family;	3
RC30128G02160	Mostly	AT1G09130:ATP-dependent caseinolytic (Clp) protease/crotonase family protein;	1
RC30128G02190	Mostly	AT3G05510:Phospholipid/glycerol acyltransferase family protein;	4
RC30128G02500	Mostly	AT3G05620:Plant invertase/pectin methylesterase inhibitor superfamily;	4
RC30128G02520	Mostly	AT5G27920:F-box family protein;	4
RC30128G02570	Mostly	AT3G05625:Tetratricopeptide repeat (TPR)-like superfamily protein;	1
RC30128G02770	Mostly	AT1G56310:Polynucleotidyl transferase, ribonuclease H-like superfamily protein;	3
RC30128G02920	Mostly	AT1G56350:Peptide chain release factor 2;	4
RC30128G03000	Mostly	AT5G26850:Uncharacterized protein;	5
RC30128G03070	Mostly	AT5G26820:iron-regulated protein 3;	1
RC30128G03170	Mostly	AT1G09280:UNKNOWN;	4
RC30128G03180	Mostly	AT1G09300:Metallopeptidase M24 family protein;	3
RC30128G03230	Mostly	AT1G56570:Tetratricopeptide repeat (TPR)-like superfamily protein;	2
RC30128G03460	Mostly	NONE	1
RC30128G03600	Strictly	AT1G09450:Protein kinase superfamily protein;	3
RC30128G03970	Mostly	AT1G31800:cytochrome P450, family 97, subfamily A, polypeptide 3;	3
RC30128G04090	Mostly	AT1G65380:Leucine-rich repeat (LRR) family protein;	3
RC30128G04100	Mostly	AT1G65320:Cystathionine beta-synthase (CBS) family protein;	3
RC30128G04580	Mostly	AT1G28140:UNKNOWN;	1
RC30128G04760	Mostly	AT5G13390:no exine formation 1;	4
RC30128G04830	Mostly	AT1G20050:C-8,7 sterol isomerase;	2
RC30128G05000	Mostly	AT1G09760:U2 small nuclear ribonucleoprotein A;	2
RC30128G05010	Mostly	AT3G51980:ARM repeat superfamily protein;	1
RC30128G05030	Mostly	AT5G47860:Protein of unknown function (DUF1350);	2
RC30129G00030	Mostly	AT1G02970:WEE1 kinase homolog;	1
RC30129G00130	Mostly	AT3G12290:Amino acid dehydrogenase family protein;	4
RC30129G00170	Mostly	AT1G02910:tetratricopeptide repeat (TPR)-containing protein;	1
RC30129G00200	Mostly	AT2G47760:asparagine-linked glycosylation 3;	1
RC30129G00220	Strictly	AT4G02485:2-oxoglutarate (2OG) and Fe(II)-dependent oxygenase superfamily protein;	4
RC30131G00020	Mostly	AT1G15980:NDH-dependent cyclic electron flow 1;	3
RC30131G00050	Strictly	AT2G07680:multidrug resistance-associated protein 11;	2
RC30131G00060	Mostly	AT1G73060:Low PSII Accumulation 3;	3
RC30131G00090	Mostly	AT1G80870:Protein kinase superfamily protein;	2
RC30131G00120	Mostly	AT1G80880:Tetratricopeptide repeat (TPR)-like superfamily protein;	2
RC30131G00390	Mostly	AT1G16070:tubby like protein 8;	1
RC30131G00400	Mostly	AT1G16080:UNKNOWN;	5
RC30131G00500	Mostly	AT1G16180:Serinc-domain containing serine and sphingolipid biosynthesis protein;	7
RC30131G00600	Mostly	AT1G73110:P-loop containing nucleoside triphosphate hydrolases superfamily protein;	2
RC30131G00730	Mostly	AT3G02660:Tyrosyl-tRNA synthetase, class Ib, bacterial/mitochondrial;	4
RC30131G00850	Mostly	AT3G02060:DEAD/DEAH box helicase, putative;	2
RC30131G01000	Mostly	AT3G57050:cystathionine beta-lyase;	3
RC30131G01090	Mostly	AT3G26710:cofactor assembly of complex C;	2
RC30131G01230	Mostly	AT3G26730:RING/U-box superfamily protein;	2
RC30131G01260	Mostly	AT1G08660:MALE GAMETOPHYTE DEFECTIVE 2;	2
RC30131G01380	Mostly	AT3G26780:Phosphoglycerate mutase family protein;	4
RC30131G01390	Mostly	AT3G26782:Tetratricopeptide repeat (TPR)-like superfamily protein;	1
RC30131G01810	Mostly	AT3G27000:actin related protein 2;	5
RC30131G01830	Mostly	AT5G14080:Tetratricopeptide repeat (TPR)-like superfamily protein;	2
RC30131G02400	Mostly	AT2G21440:RNA-binding (RRM/RBD/RNP motifs) family protein;	1
RC30131G02430	Mostly	AT2G16405:Transducin/WD40 repeat-like superfamily protein;	2
RC30131G02480	Mostly	AT2G16440:Minichromosome maintenance (MCM2/3/5) family protein;	2
RC30131G02550	Mostly	AT2G21370:xylulose kinase-1;	4
RC30131G02720	Mostly	AT4G39010:glycosyl hydrolase 9B18;	1
RC30131G02840	Mostly	AT2G21280:NAD(P)-binding Rossmann-fold superfamily protein;	3
RC30131G02880	Mostly	AT2G21250:NAD(P)-linked oxidoreductase superfamily protein;	6
RC30131G02930	Mostly	AT4G38890:FMN-linked oxidoreductases superfamily protein;	4
RC30131G03040	Mostly	AT3G12270:protein arginine methyltransferase 3;	4
RC30131G03210	Mostly	AT1G08315:ARM repeat superfamily protein;	2
RC30131G03480	Mostly	AT3G54460:SNF2 domain-containing protein / helicase domain-containing protein / F-box family protein;	3
RC30131G03580	Strictly	AT3G54480:SKP1/ASK-interacting protein 5;	1
RC30131G04040	Mostly	AT5G23340:RNI-like superfamily protein;	3
RC30131G04140	Mostly	AT3G20015:Eukaryotic aspartyl protease family protein;	1
RC30131G04180	Mostly	AT5G23400:Leucine-rich repeat (LRR) family protein;	6
RC30131G04400	Mostly	AT5G08380:alpha-galactosidase 1;	3
RC30131G04410	Mostly	AT5G08400:Protein of unknown function (DUF3531);	2
RC30133G00040	Mostly	AT1G55250:histone mono-ubiquitination 2;	5
RC30133G00050	Mostly	AT3G32930:UNKNOWN;	1
RC30136G00150	Mostly	AT3G18680:Amino acid kinase family protein;	2
RC30136G00180	Mostly	AT5G09790:ARABIDOPSIS TRITHORAX-RELATED PROTEIN 5;	1
RC30136G00300	Mostly	AT5G64630:Transducin/WD40 repeat-like superfamily protein;	3
RC30138G00130	Strictly	AT1G26170:ARM repeat superfamily protein;	4
RC30138G00540	Strictly	AT1G68930:pentatricopeptide (PPR) repeat-containing protein;	2
RC30138G00720	Mostly	AT1G69020:Prolyl oligopeptidase family protein;	4
RC30138G00960	Mostly	AT5G08100:N-terminal nucleophile aminohydrolases (Ntn hydrolases) superfamily protein;	7
RC30138G01180	Mostly	AT5G60960:Pentatricopeptide repeat (PPR) superfamily protein;	5
RC30138G01450	Mostly	AT1G74240:Mitochondrial substrate carrier family protein;	3
RC30138G01470	Mostly	AT5G61070:histone deacetylase of the RPD3/HDA1 superfamily 18;AT5G61060:histone deacetylase 5;	6
RC30138G01770	Mostly	AT5G07890:myosin heavy chain-related;AT5G61200:UNKNOWN;	2
RC30138G02200	Mostly	AT1G18700:DNAJ heat shock N-terminal domain-containing protein;	5
RC30138G02360	Mostly	AT1G74470:Pyridine nucleotide-disulphide oxidoreductase family protein;	6
RC30138G02470	Mostly	AT1G74680:Exostosin family protein;	1
RC30142G00020	Mostly	AT2G26870:non-specific phospholipase C2;	4
RC30143G00170	Mostly	AT2G39740:Nucleotidyltransferase family protein;	2
RC30143G00330	Mostly	AT2G39805:Integral membrane Yip1 family protein;	1
RC30146G00030	Mostly	AT1G51730:Ubiquitin-conjugating enzyme family protein;	1
RC30146G00160	Mostly	AT3G21300:RNA methyltransferase family protein;	3
RC30146G00320	Mostly	AT3G21350:RNA polymerase transcriptional regulation mediator-related;	1
RC30146G00800	Mostly	AT1G51940:protein kinase family protein / peptidoglycan-binding LysM domain-containing protein;	2
RC30146G00830	Mostly	AT5G48120:ARM repeat superfamily protein;	4
RC30146G00860	Mostly	AT3G16350:Homeodomain-like superfamily protein;	3
RC30146G01690	Mostly	AT1G15240:Phox-associated domain;Phox-like;Sorting nexin, C-terminal;	3
RC30147G00140	Mostly	AT1G55630:Pentatricopeptide repeat (PPR) superfamily protein;AT3G60050:Pentatricopeptide repeat (PPR) superfamily protein;	2
RC30147G00290	Mostly	AT3G48880:RNI-like superfamily protein;	4
RC30147G00430	Mostly	AT4G33495:Ubiquitin carboxyl-terminal hydrolase family protein;	1
RC30147G00460	Mostly	AT5G07250:RHOMBOID-like protein 3;	6
RC30147G00610	Strictly	AT5G52110:Protein of unknown function (DUF2930);	1
RC30147G00670	Mostly	AT5G52030:TraB family protein;	4
RC30147G00720	Strictly	AT4G25450:non-intrinsic ABC protein 8;	1
RC30147G00730	Mostly	AT5G62140:UNKNOWN;	2
RC30147G00880	Mostly	AT5G51880:2-oxoglutarate (2OG) and Fe(II)-dependent oxygenase superfamily protein;	1
RC30147G01380	Mostly	AT5G51570:SPFH/Band 7/PHB domain-containing membrane-associated protein family;	7
RC30147G01470	Mostly	AT5G51545:low psii accumulation2;	1
RC30147G01500	Mostly	AT5G51540:Zincin-like metalloproteases family protein;	4
RC30147G01850	Mostly	AT3G47450:P-loop containing nucleoside triphosphate hydrolases superfamily protein;	5
RC30147G01900	Mostly	AT5G64320:Pentatricopeptide repeat (PPR) superfamily protein;	1
RC30147G02100	Mostly	AT5G61510:GroES-like zinc-binding alcohol dehydrogenase family protein;	4
RC30147G02150	Mostly	AT5G61530:small G protein family protein / RhoGAP family protein;	2
RC30147G02160	Mostly	AT5G61540:N-terminal nucleophile aminohydrolases (Ntn hydrolases) superfamily protein;	6
RC30147G02560	Mostly	AT5G51170:UNKNOWN;	2
RC30147G02860	Mostly	AT5G07360:Amidase family protein;	1
RC30147G03160	Mostly	AT4G25080:magnesium-protoporphyrin IX methyltransferase;	1
RC30147G03180	Mostly	AT5G61970:signal recognition particle-related / SRP-related;	4
RC30147G03340	Mostly	AT3G48820:Glycosyltransferase family 29 (sialyltransferase) family protein;	3
RC30147G03520	Mostly	AT5G51140:Pseudouridine synthase family protein;	2
RC30147G03610	Mostly	AT2G47620:SWITCH/sucrose nonfermenting 3A;	3
RC30147G03900	Mostly	AT3G48610:non-specific phospholipase C6;	6
RC30147G04030	Mostly	AT4G24900:UNKNOWN;	1
RC30147G04060	Mostly	AT3G48540:Cytidine/deoxycytidylate deaminase family protein;	1
RC30147G04070	Mostly	AT1G05350:NAD(P)-binding Rossmann-fold superfamily protein;	4
RC30147G04130	Mostly	AT4G24880:UNKNOWN;	3
RC30147G04140	Mostly	AT5G50390:Pentatricopeptide repeat (PPR-like) superfamily protein;	1
RC30147G04220	Mostly	AT5G63440:Protein of unknown function (DUF167);	1
RC30147G04310	Mostly	AT5G50375:cyclopropyl isomerase;	3
RC30147G04380	Mostly	AT5G60160:Zn-dependent exopeptidases superfamily protein;	7
RC30147G04480	Mostly	AT5G03860:malate synthase;	1
RC30147G04530	Mostly	AT5G04070:NAD(P)-binding Rossmann-fold superfamily protein;AT5G15940:NAD(P)-binding Rossmann-fold superfamily protein;	2
RC30147G04790	Mostly	AT5G50310:Galactose oxidase/kelch repeat superfamily protein;	5
RC30147G04830	Mostly	AT3G48460:GDSL-like Lipase/Acylhydrolase superfamily protein;	6
RC30147G04890	Mostly	AT3G48425:DNAse I-like superfamily protein;	4
RC30147G04910	Mostly	AT3G48420:Haloacid dehalogenase-like hydrolase (HAD) superfamily protein;	3
RC30147G04940	Mostly	AT5G63200:tetratricopeptide repeat (TPR)-containing protein;	4
RC30147G04960	Mostly	AT3G48380:Peptidase C78, ubiquitin fold modifier-specific peptidase 1/ 2;	4
RC30147G05020	Mostly	AT5G50230:Transducin/WD40 repeat-like superfamily protein;	4
RC30147G05060	Mostly	AT2G31880:Leucine-rich repeat protein kinase family protein;	7
RC30147G05330	Mostly	AT3G48260:with no lysine (K) kinase 3;	1
RC30147G05360	Mostly	AT3G48250:Pentatricopeptide repeat (PPR) superfamily protein;	4
RC30147G05380	Mostly	AT4G24710:P-loop containing nucleoside triphosphate hydrolases superfamily protein;	3
RC30147G05620	Mostly	AT1G64310:Tetratricopeptide repeat (TPR)-like superfamily protein;	2
RC30147G05740	Mostly	AT3G54170:FKBP12 interacting protein 37;	5
RC30147G05800	Mostly	AT5G63080:2-oxoglutarate (2OG) and Fe(II)-dependent oxygenase superfamily protein;	2
RC30147G05910	Mostly	AT5G63040:UNKNOWN;	2
RC30147G05970	Mostly	AT5G63010:Transducin/WD40 repeat-like superfamily protein;	2
RC30147G05980	Mostly	AT3G48200:UNKNOWN;	4
RC30147G06010	Mostly	AT5G17990:tryptophan biosynthesis 1;	2
RC30147G06050	Mostly	AT3G48195:Phox (PX) domain-containing protein;	1
RC30147G06350	Strictly	AT5G62840:Phosphoglycerate mutase family protein;	1
RC30147G06500	Mostly	NONE	3
RC30147G06770	Mostly	AT1G27520:Glycosyl hydrolase family 47 protein;	4
RC30147G06790	Strictly	AT3G47830:DNA glycosylase superfamily protein;	2
RC30147G06820	Mostly	AT5G50110:S-adenosyl-L-methionine-dependent methyltransferases superfamily protein;	3
RC30147G06910	Mostly	AT3G48150:anaphase-promoting complex subunit 8;	3
RC30147G07000	Mostly	AT1G74850:plastid transcriptionally active 2;	2
RC30147G07050	Mostly	AT5G11010:Pre-mRNA cleavage complex II protein family;	1
RC30147G07280	Mostly	AT1G74750:Pentatricopeptide repeat (PPR) superfamily protein;AT1G18900:Pentatricopeptide repeat (PPR) superfamily protein;	5
RC30147G07490	Mostly	AT1G18870:isochorismate synthase 2;AT1G74710:ADC synthase superfamily protein;	2
RC30147G07580	Mostly	AT5G62530:aldehyde dehydrogenase 12A1;	5
RC30147G07620	Mostly	NONE	3
RC30147G07770	Mostly	AT3G47700:RINT-1 / TIP-1 family;	4
RC30147G07850	Mostly	AT1G74530:UNKNOWN;	2
RC30147G07940	Mostly	AT3G47610:transcription regulators;zinc ion binding;	5
RC30147G07950	Mostly	AT1G74580:Pentatricopeptide repeat (PPR) superfamily protein;	2
RC30147G08000	Mostly	AT1G74640:alpha/beta-Hydrolases superfamily protein;	1
RC30148G00050	Mostly	AT2G43030:Ribosomal protein L3 family protein;	5
RC30148G00120	Mostly	AT5G17670:alpha/beta-Hydrolases superfamily protein;	4
RC30148G00160	Mostly	AT5G17640:Protein of unknown function (DUF1005);	2
RC30148G00460	Strictly	AT5G35930:AMP-dependent synthetase and ligase family protein;	2
RC30148G00490	Mostly	AT5G17570:TatD related DNase;	1
RC30148G00690	Mostly	AT1G64880:Ribosomal protein S5 family protein;	4
RC30148G00700	Mostly	AT1G64890:Major facilitator superfamily protein;	2
RC30149G00070	Mostly	AT5G63920:topoisomerase 3alpha;	2
RC30150G00050	Mostly	AT5G20040:isopentenyltransferase 9;	4
RC30150G00120	Mostly	AT5G64150:RNA methyltransferase family protein;	1
RC30150G00150	Mostly	AT1G53280:Class I glutamine amidotransferase-like superfamily protein;	7
RC30150G00160	Mostly	AT3G14980:Acyl-CoA N-acyltransferase with RING/FYVE/PHD-type zinc finger protein;	1
RC30150G00230	Mostly	AT5G53770:Nucleotidyltransferase family protein;	2
RC30152G00080	Mostly	AT3G12650:UNKNOWN;	1
RC30152G00210	Strictly	AT5G26880:AGAMOUS-like 26;	2
RC30154G00190	Mostly	AT5G24620:Pathogenesis-related thaumatin superfamily protein;	3
RC30154G00350	Mostly	AT3G54860:Sec1/munc18-like (SM) proteins superfamily;	3
RC30155G00360	Mostly	AT5G04770:cationic amino acid transporter 6;AT3G10600:cationic amino acid transporter 7;	1
RC30156G00530	Mostly	AT2G32630:Pentatricopeptide repeat (PPR-like) superfamily protein;	1
RC30157G00020	Mostly	AT3G23800:selenium-binding protein 3;AT4G14040:selenium-binding protein 2;AT4G14030:selenium-binding protein 1;	9
RC30157G00080	Mostly	AT2G18410:UNKNOWN;	4
RC30160G00030	Mostly	AT4G19490:VPS54;	4
RC30162G00010	Mostly	AT1G54350:ABC transporter family protein;	3
RC30162G00040	Mostly	AT1G51610:Cation efflux family protein;	1
RC30162G00150	Mostly	AT3G10700:galacturonic acid kinase;	5
RC30162G00230	Mostly	AT4G38160:Mitochondrial transcription termination factor family protein;	5
RC30162G00360	Mostly	AT4G38210:expansin A20;	1
RC30167G00280	Mostly	AT5G16120:alpha/beta-Hydrolases superfamily protein;	6
RC30169G00230	Mostly	AT1G78915:Tetratricopeptide repeat (TPR)-like superfamily protein;	1
RC30169G00270	Mostly	AT1G16800:P-loop containing nucleoside triphosphate hydrolases superfamily protein;	2
RC30169G00370	Mostly	AT2G03070:mediator subunit 8;	6
RC30169G00700	Mostly	AT1G56180:UNKNOWN;	1
RC30169G00740	Mostly	AT1G16280:RNA helicase 36;	3
RC30169G00800	Mostly	AT1G16445:S-adenosyl-L-methionine-dependent methyltransferases superfamily protein;	1
RC30169G00910	Strictly	AT1G16480:Tetratricopeptide repeat (TPR)-like superfamily protein;	1
RC30169G01230	Mostly	AT1G79120:Ubiquitin carboxyl-terminal hydrolase family protein;	1
RC30169G01280	Mostly	AT3G12940:2-oxoglutarate (2OG) and Fe(II)-dependent oxygenase superfamily protein;	1
RC30169G01470	Mostly	AT5G19630:alpha/beta-Hydrolases superfamily protein;	2
RC30169G01490	Mostly	AT5G13030:UNKNOWN;	6
RC30169G01600	Mostly	AT3G20780:topoisomerase 6 subunit B;	3
RC30169G01610	Strictly	AT3G20790:NAD(P)-binding Rossmann-fold superfamily protein;	2
RC30169G01630	Mostly	NONE	1
RC30169G01670	Mostly	AT3G20810:2-oxoglutarate (2OG) and Fe(II)-dependent oxygenase superfamily protein;	1
RC30169G01700	Mostly	AT5G12920:Transducin/WD40 repeat-like superfamily protein;	1
RC30169G02010	Mostly	AT4G34900:xanthine dehydrogenase 2;AT4G34890:xanthine dehydrogenase 1;	4
RC30169G02040	Mostly	AT5G19350:RNA-binding (RRM/RBD/RNP motifs) family protein;	8
RC30169G02070	Mostly	AT3G12080:GTP-binding family protein;	5
RC30169G02190	Mostly	AT1G51350:ARM repeat superfamily protein;	2
RC30169G02260	Mostly	AT1G51310:transferases;tRNA (5-methylaminomethyl-2-thiouridylate)-methyltransferases;	1
RC30169G02500	Mostly	AT1G08520:ALBINA 1;	5
RC30169G02530	Mostly	AT5G12410:THUMP domain-containing protein;	2
RC30169G02560	Mostly	AT2G13540:ARM repeat superfamily protein;	3
RC30169G02670	Mostly	AT5G53450:OBP3-responsive gene 1;	5
RC30169G02970	Mostly	AT5G53170:FTSH protease 11;	3
RC30169G03030	Mostly	AT5G24120:sigma factor E;	5
RC30169G03060	Mostly	AT5G41480:Folylpolyglutamate synthetase family protein;	2
RC30169G03200	Mostly	AT5G53330:Ubiquitin-associated/translation elongation factor EF1B protein;	1
RC30169G03400	Mostly	AT5G52880:F-box family protein;	1
RC30169G03520	Mostly	AT5G62650:Tic22-like family protein;	1
RC30169G03560	Mostly	AT5G52810:NAD(P)-binding Rossmann-fold superfamily protein;	2
RC30169G03660	Mostly	AT4G25720:glutaminyl cyclase;	1
RC30169G03720	Mostly	AT5G24020:septum site-determining protein (MIND);	2
RC30169G03780	Mostly	AT5G52520:Class II aaRS and biotin synthetases superfamily protein;	3
RC30169G03840	Mostly	AT3G49080:Ribosomal protein S5 domain 2-like superfamily protein;	1
RC30169G03870	Mostly	AT5G23940:HXXXD-type acyl-transferase family protein;	6
RC30169G04070	Mostly	AT4G33410:SIGNAL PEPTIDE PEPTIDASE-LIKE 1;	3
RC30170G00070	Mostly	AT1G27530:UNKNOWN;	1
RC30170G00080	Mostly	AT1G27595:UNKNOWN;	4
RC30170G00130	Mostly	AT1G09960:sucrose transporter 4;	1
RC30170G00220	Mostly	NONE	5
RC30170G00580	Mostly	AT1G44920:UNKNOWN;	2
RC30170G00650	Mostly	AT1G59540:P-loop containing nucleoside triphosphate hydrolases superfamily protein;	1
RC30170G00950	Mostly	AT3G12350:F-box family protein;	2
RC30170G00990	Mostly	AT1G59600:ZCW7;	2
RC30170G01090	Mostly	AT3G03990:alpha/beta-Hydrolases superfamily protein;	3
RC30170G01280	Mostly	AT5G65860:ankyrin repeat family protein;	4
RC30170G02290	Strictly	AT1G45474:photosystem I light harvesting complex gene 5;	2
RC30170G02690	Mostly	AT4G34310:alpha/beta-Hydrolases superfamily protein;	1
RC30170G02880	Mostly	AT2G26510:Xanthine/uracil permease family protein;	6
RC30170G02940	Mostly	AT1G47670:Transmembrane amino acid transporter family protein;	4
RC30170G03930	Mostly	AT5G42760:Leucine carboxyl methyltransferase;	2
RC30170G03950	Mostly	AT1G75210:HAD-superfamily hydrolase, subfamily IG, 5'-nucleotidase;	1
RC30170G04110	Mostly	AT1G19520:pentatricopeptide (PPR) repeat-containing protein;	5
RC30170G04210	Mostly	AT1G19600:pfkB-like carbohydrate kinase family protein;	7
RC30170G04240	Mostly	AT1G75330:ornithine carbamoyltransferase;	5
RC30170G04310	Mostly	AT1G19630:cytochrome P450, family 722, subfamily A, polypeptide 1;	2
RC30170G04670	Mostly	AT1G09850:xylem bark cysteine peptidase 3;	1
RC30170G04910	Mostly	AT5G42480:Chaperone DnaJ-domain superfamily protein;	5
RC30170G05000	Mostly	AT5G42520:basic pentacysteine 6;	3
RC30170G05130	Mostly	AT5G39590:TLD-domain containing nucleolar protein;	4
RC30170G05260	Mostly	AT4G31790:Tetrapyrrole (Corrin/Porphyrin) Methylases;	4
RC30170G05340	Mostly	AT1G47840:hexokinase 3;	4
RC30170G05490	Mostly	AT5G42470:UNKNOWN;	4
RC30170G05620	Mostly	AT4G16630:DEA(D/H)-box RNA helicase family protein;	4
RC30170G05900	Mostly	NONE	4
RC30170G06010	Mostly	NONE	5
RC30170G06070	Mostly	AT1G76080:chloroplastic drought-induced stress protein of 32 kD;	2
RC30170G06270	Mostly	AT1G20370:Pseudouridine synthase family protein;AT1G76120:Pseudouridine synthase family protein;	3
RC30170G06280	Mostly	AT2G33680:Tetratricopeptide repeat (TPR)-like superfamily protein;	2
RC30170G06290	Mostly	AT1G76130:alpha-amylase-like 2;	3
RC30170G06320	Mostly	AT1G20410:Pseudouridine synthase family protein;	2
RC30170G06360	Mostly	AT1G63610:UNKNOWN;	2
RC30170G06370	Strictly	AT5G60870:Regulator of chromosome condensation (RCC1) family protein;	1
RC30170G06400	Mostly	AT2G44270:repressor of lrx1;AT1G76170:2-thiocytidine tRNA biosynthesis protein, TtcA;	4
RC30170G06700	Mostly	AT1G42440:UNKNOWN;	4
RC30170G06710	Mostly	AT5G42310:Pentatricopeptide repeat (PPR-like) superfamily protein;	3
RC30170G06790	Mostly	AT1G20575:Nucleotide-diphospho-sugar transferases superfamily protein;	5
RC30170G06950	Mostly	AT2G01860:Tetratricopeptide repeat (TPR)-like superfamily protein;	3
RC30170G07010	Mostly	AT1G20750:RAD3-like DNA-binding helicase protein;AT1G20720:RAD3-like DNA-binding helicase protein;	1
RC30170G07140	Mostly	AT1G42970:glyceraldehyde-3-phosphate dehydrogenase B subunit;	10
RC30170G07170	Mostly	AT2G33640:DHHC-type zinc finger family protein;	4
RC30170G07200	Mostly	AT1G76400:Ribophorin I;	4
RC30170G07260	Mostly	AT1G42550:plastid movement impaired1;	6
RC30170G07330	Mostly	AT2G33630:NAD(P)-binding Rossmann-fold superfamily protein;	2
RC30170G07500	Mostly	AT2G33560:BUB1-related (BUB1: budding uninhibited by benzymidazol 1);	2
RC30170G07630	Mostly	AT1G76630:Tetratricopeptide repeat (TPR)-like superfamily protein;	3
RC30170G07650	Mostly	AT5G42370:Calcineurin-like metallo-phosphoesterase superfamily protein;	1
RC30170G07700	Mostly	AT5G42400:SET domain protein 25;	2
RC30170G07770	Mostly	AT4G09900:methyl esterase 12;	4
RC30171G00110	Mostly	AT5G17290:autophagy protein Apg5 family;	4
RC30172G00050	Mostly	AT3G17730:NAC domain containing protein 57;	1
RC30174G00030	Mostly	AT3G60300:RWD domain-containing protein;	3
RC30174G00060	Mostly	AT1G02120:GRAM domain family protein;	4
RC30174G00200	Strictly	AT2G44850:UNKNOWN;	5
RC30174G00250	Mostly	AT1G05940:cationic amino acid transporter 9;	4
RC30174G00340	Mostly	AT3G60400:Mitochondrial transcription termination factor family protein;	3
RC30174G00390	Mostly	AT4G00026:UNKNOWN;	3
RC30174G00410	Mostly	AT3G60450:Phosphoglycerate mutase family protein;AT3G60420:Phosphoglycerate mutase family protein;AT3G60440:Phosphoglycerate mutase family protein;	1
RC30174G00490	Mostly	AT2G44970:alpha/beta-Hydrolases superfamily protein;	4
RC30174G00660	Mostly	AT2G45060:Uncharacterised conserved protein UCP022280;	1
RC30174G00750	Strictly	AT4G00060:Nucleotidyltransferase family protein;	4
RC30174G00870	Mostly	AT3G60660:UNKNOWN;	1
RC30174G00960	Mostly	AT2G45200:golgi snare 12;	1
RC30174G01080	Mostly	AT1G02020:nitroreductase family protein;	4
RC30174G01430	Mostly	AT4G00090:Transducin/WD40 repeat-like superfamily protein;	3
RC30174G01450	Mostly	AT1G48050:Ku80 family protein;	4
RC30174G01510	Mostly	AT3G60850:UNKNOWN;	5
RC30174G01600	Mostly	AT2G45460:SMAD/FHA domain-containing protein;	4
RC30174G01620	Mostly	AT1G01930:zinc finger protein-related;	1
RC30174G01660	Mostly	AT2G45500:AAA-type ATPase family protein;	4
RC30174G01930	Strictly	AT4G31010:RNA-binding CRS1 / YhbY (CRM) domain-containing protein;	2
RC30174G02010	Mostly	AT1G01910:P-loop containing nucleoside triphosphate hydrolases superfamily protein;	5
RC30174G02050	Mostly	AT1G01920:SET domain-containing protein;	1
RC30174G02100	Mostly	AT1G01880:5'-3' exonuclease family protein;	2
RC30174G02230	Mostly	AT4G00740:S-adenosyl-L-methionine-dependent methyltransferases superfamily protein;	2
RC30174G02310	Mostly	AT2G45770:signal recognition particle receptor protein, chloroplast (FTSY);	1
RC30174G02400	Mostly	AT4G00560:NAD(P)-binding Rossmann-fold superfamily protein;	4
RC30174G02480	Mostly	AT2G45790:phosphomannomutase;	2
RC30174G02490	Mostly	AT4G00590:N-terminal nucleophile aminohydrolases (Ntn hydrolases) superfamily protein;	1
RC30174G02520	Mostly	AT1G01770:UNKNOWN;	3
RC30174G02570	Mostly	AT1G01760:adenosine deaminases;RNA binding;RNA binding;adenosine deaminases;	2
RC30174G02730	Mostly	AT3G61350:SKP1 interacting partner 4;	5
RC30174G03010	Mostly	AT2G45990:UNKNOWN;	3
RC30174G03120	Mostly	AT2G46060:transmembrane protein-related;	3
RC30174G03220	Mostly	NONE	4
RC30174G03340	Mostly	AT2G46100:Nuclear transport factor 2 (NTF2) family protein;	1
RC30174G03360	Mostly	AT4G01310:Ribosomal L5P family protein;	2
RC30174G03400	Mostly	AT4G01270:RING/U-box superfamily protein;	1
RC30174G03540	Mostly	AT3G61570:GRIP-related ARF-binding domain-containing protein 1;AT2G46180:golgin candidate 4;	3
RC30174G03550	Mostly	AT2G46200:UNKNOWN;	2
RC30174G03770	Mostly	AT4G01130:GDSL-like Lipase/Acylhydrolase superfamily protein;	4
RC30174G03930	Mostly	AT1G18460:alpha/beta-Hydrolases superfamily protein;AT1G73920:alpha/beta-Hydrolases superfamily protein;	4
RC30174G03960	Mostly	AT3G18520:histone deacetylase 15;	3
RC30174G04040	Mostly	AT1G73720:transducin family protein / WD-40 repeat family protein;	7
RC30174G04160	Mostly	AT1G74070:Cyclophilin-like peptidyl-prolyl cis-trans isomerase family protein;	2
RC30174G04280	Mostly	AT5G23060:calcium sensing receptor;	3
RC30174G04340	Mostly	AT1G74030:enolase 1;	1
RC30174G04380	Mostly	AT5G08180:Ribosomal protein L7Ae/L30e/S12e/Gadd45 family protein;	1
RC30174G04400	Mostly	AT5G08170:porphyromonas-type peptidyl-arginine deiminase family protein;	3
RC30174G04500	Mostly	AT2G03800:D-aminoacyl-tRNA deacylases;	3
RC30174G04840	Mostly	AT1G69200:fructokinase-like 2;	2
RC30174G04860	Mostly	AT1G69220:Protein kinase superfamily protein;	4
RC30174G04910	Mostly	AT2G03667:Asparagine synthase family protein;	4
RC30174G05020	Mostly	AT1G69290:Pentatricopeptide repeat (PPR) superfamily protein;AT1G68980:Tetratricopeptide repeat (TPR)-like superfamily protein;	1
RC30174G05030	Mostly	AT1G13770:Protein of unknown function, DUF647;	3
RC30174G05090	Mostly	AT2G03510:SPFH/Band 7/PHB domain-containing membrane-associated protein family;	2
RC30174G05130	Mostly	AT1G26460:Tetratricopeptide repeat (TPR)-like superfamily protein;	3
RC30174G05330	Mostly	AT2G03450:purple acid phosphatase 9;AT1G13900:Purple acid phosphatases superfamily protein;	2
RC30174G05410	Mostly	AT2G03430:Ankyrin repeat family protein;	2
RC30174G05440	Mostly	AT2G03390:uvrB/uvrC motif-containing protein;	2
RC30174G05530	Mostly	AT1G69380:Protein of unknown function (DUF155);	1
RC30178G00040	Mostly	AT5G48520:UNKNOWN;	5
RC30178G00140	Mostly	AT3G25410:Sodium Bile acid symporter family;	2
RC30178G00200	Mostly	AT5G48440:FAD-dependent oxidoreductase family protein;	4
RC30178G00230	Mostly	AT3G25440:RNA-binding CRS1 / YhbY (CRM) domain protein;	2
RC30180G00100	Mostly	AT3G56690:Cam interacting protein 111;	3
RC30180G00420	Mostly	AT5G03455:Rhodanese/Cell cycle control phosphatase superfamily protein;	1
RC30180G00530	Mostly	AT5G08340:Nucleotidylyl transferase superfamily protein;	2
RC30181G00010	Mostly	AT5G57460:UNKNOWN;	4
RC30182G00030	Mostly	AT1G79490:Pentatricopeptide repeat (PPR) superfamily protein;	4
RC30182G00050	Mostly	AT5G57345:UNKNOWN;	1
RC30184G00140	Mostly	AT3G10630:UDP-Glycosyltransferase superfamily protein;	1
RC30184G00200	Mostly	AT2G26230:uricase / urate oxidase / nodulin 35, putative;	4
RC30186G00180	Mostly	AT5G45170:Haloacid dehalogenase-like hydrolase (HAD) superfamily protein;	3
RC30189G00350	Mostly	AT2G30080:ZIP metal ion transporter family;	3
RC30189G00420	Mostly	AT3G19180:paralog of ARC6;	3
RC30190G00270	Mostly	AT1G28340:receptor like protein 4;	4
RC30190G00300	Mostly	AT1G28320:protease-related;	3
RC30190G00600	Mostly	AT4G34460:GTP binding protein beta 1;	2
RC30190G00700	Mostly	AT2G21710:Mitochondrial transcription termination factor family protein;	4
RC30190G00860	Mostly	AT5G14140:zinc ion binding;nucleic acid binding;zinc ion binding;	1
RC30190G00950	Mostly	AT3G01920:DHBP synthase RibB-like alpha/beta domain;	2
RC30190G01050	Mostly	AT3G01910:sulfite oxidase;	6
RC30190G01300	Mostly	AT5G14220:Flavin containing amine oxidoreductase family;	5
RC30190G01330	Mostly	AT4G14605:Mitochondrial transcription termination factor family protein;	3
RC30190G01370	Mostly	AT5G14240:Thioredoxin superfamily protein;	1
RC30190G01380	Mostly	AT5G14250:Proteasome component (PCI) domain protein;	6
RC30190G01460	Mostly	AT5G59440:P-loop containing nucleoside triphosphate hydrolases superfamily protein;	2
RC30190G01600	Mostly	AT1G62730:Terpenoid synthases superfamily protein;	4
RC30190G01630	Mostly	AT1G62750:Translation elongation factor EFG/EF2 protein;	5
RC30190G01680	Mostly	AT1G62780:UNKNOWN;	2
RC30190G01870	Mostly	AT4G12230:alpha/beta-Hydrolases superfamily protein;	4
RC30190G02030	Mostly	AT1G12370:photolyase 1;	4
RC30190G02100	Mostly	AT1G12410:CLP protease proteolytic subunit 2;	3
RC30190G02160	Mostly	AT4G22790:MATE efflux family protein;	1
RC30190G02520	Mostly	AT1G12530:UNKNOWN;	1
RC30190G02980	Mostly	AT1G63110:GPI transamidase subunit PIG-U;	4
RC30190G03400	Mostly	AT2G07750:DEA(D/H)-box RNA helicase family protein;AT1G63250:DEA(D/H)-box RNA helicase family protein;	2
RC30190G03490	Mostly	AT1G12800:Nucleic acid-binding, OB-fold-like protein;	1
RC30190G03880	Mostly	AT4G11440:Mitochondrial substrate carrier family protein;	1
RC30190G03940	Mostly	AT1G63680:acid-amino acid ligases;ligases;ATP binding;ATP binding;ligases;	2
RC30190G04030	Mostly	AT5G41330:BTB/POZ domain with WD40/YVTN repeat-like protein;	4
RC30190G04070	Mostly	AT4G23440:Disease resistance protein (TIR-NBS class);	1
RC30190G04450	Mostly	AT4G23560:glycosyl hydrolase 9B15;AT4G09740:glycosyl hydrolase 9B14;	1
RC30190G05190	Mostly	AT1G64350:Transducin/WD40 repeat-like superfamily protein;	6
RC30190G05380	Strictly	AT4G23840:Leucine-rich repeat (LRR) family protein;	5
RC30190G05440	Mostly	AT4G23860:PHD finger protein-related;	6
RC30190G05490	Mostly	AT4G23890:UNKNOWN;	4
RC30190G05500	Mostly	NONE	1
RC30193G00050	Mostly	AT2G03200:Eukaryotic aspartyl protease family protein;	5
RC30193G00070	Mostly	AT5G08720:UNKNOWN;	6
RC30198G00060	Mostly	AT5G57250:Pentatricopeptide repeat (PPR) superfamily protein;	2
RC30198G00160	Mostly	AT5G57140:purple acid phosphatase 28;	1
RC30200G00100	Mostly	AT5G35400:Pseudouridine synthase family protein;	3
RC30202G00040	Mostly	AT1G17160:pfkB-like carbohydrate kinase family protein;	5
RC30204G00020	Strictly	AT3G25060:Tetratricopeptide repeat (TPR)-like superfamily protein;	1
RC30204G00090	Mostly	AT3G07140:GPI transamidase component Gpi16 subunit family protein;	3
RC30204G00380	Mostly	AT3G07090:PPPDE putative thiol peptidase family protein;	4
RC30204G00390	Strictly	AT3G07080:EamA-like transporter family;	2
RC30204G00410	Mostly	AT3G07060:NHL domain-containing protein;	2
RC30204G00430	Mostly	AT5G48830:UNKNOWN;	1
RC30204G00470	Mostly	AT5G48840:homolog of bacterial PANC;	2
RC30204G00660	Mostly	AT3G24660:transmembrane kinase-like 1;	2
RC30205G00260	Mostly	AT5G38510:Rhomboid-related intramembrane serine protease family protein;	3
RC30205G00410	Strictly	AT5G16180:ortholog of maize chloroplast splicing factor CRS1;	1
RC30206G00100	Mostly	AT5G64670:Ribosomal protein L18e/L15 superfamily protein;	1
RC30209G00150	Mostly	AT3G15080:Polynucleotidyl transferase, ribonuclease H-like superfamily protein;	1
RC30209G00330	Mostly	AT5G54080:homogentisate 1,2-dioxygenase;	4
RC30221G00110	Mostly	AT5G13800:pheophytinase;	4
RC30221G00450	Mostly	AT1G08470:strictosidine synthase-like 3;AT5G22020:Calcium-dependent phosphotriesterase superfamily protein;	7
RC30225G00240	Mostly	AT5G63640:ENTH/VHS/GAT family protein;	2
RC30225G00520	Mostly	AT2G30390:ferrochelatase 2;	2
RC48562G00010	Mostly	AT2G22070:pentatricopeptide (PPR) repeat-containing protein;	1
RC56072G00020	Mostly	AT2G20020:RNA-binding CRS1 / YhbY (CRM) domain-containing protein;	1
RC56826G00010	Mostly	AT4G01730:DHHC-type zinc finger family protein;	1

## Sheet: Table S3
Table S3. Currently accepted species of the clusioid clade and closest allies included in this study.
ID Lab / Accession number	Family	Taxon	DNA source	Collector and collector number	Collection number	Collection date	Country
C69	Hypericaceae Juss.	Hypericum elodes L.	Herbarium	F. Peralta Lopez s.n.	MA-01-00711549	2003-3	Spain: Navarra, Baztan, Elorteko Lepoa (col d'Elhorrieta)
C105	Hypericaceae Juss.	Harungana madagascariensis Lam. ex Poir.	Herbarium	Fernandez Casas 4407	MA-01-00511790	1990-6-30	Equatorial Guinea: Bioko, Malabo, Baney, montes de Oca
C109	Hypericaceae Juss.	Psorospermum senegalense Spach	Herbarium	C. Duvall 549	MA-01-00769537	2004-3-15	Mali: Korofing National Park, Near village Solo, Northern edge Korofing National Park (formely Bafing Faunal Reserve)
C114	Hypericaceae Juss.	Hypericum foliosum Aiton	Herbarium	C. Aedo 10536	MA-01-00719027	2004-8-18	Portugal: Azores, Isla Terceira, Algar do Carvao
C133	Hypericaceae Juss.	Hypericum galioides Lam.	Herbarium	D.E. Boufford 5149	GB; Not provided	1972	Georgia: Evans, Claxton
C189	Hypericaceae Juss.	Eliea articulata (Lam.) Cambess	Herbarium	R. Razakamalala, C. Birkinshaw, A. Randrianasolo, L. Reza, and Fortunat 295	MO-266667	2002-11-9	Madagascar: Fianarantsoa, Vatovavy-Fitovinany regio. Manakara, au bord de la route allant a Manakara PK 79
C192	Hypericaceae Juss.	Harungana rubescens (Oliv.) Byng & Christenh.	Herbarium	R. Niangadouma, J. Stone, and A. Mbaniboua 374	MO-5843172	2004-1-26	Gabon: Haute-Ogooue, Franceville, Plateaux Bateke National Parc
C301	Hypericaceae Juss.	Hypericum longistylum subsp. longistylum Oliver	Herbarium	Lancaster 1833	AAH; Not provided	1988-4-30	China: Hubei , NE of Yichang, Treasure Hills
C366	Hypericaceae Juss.	Hypericum calcicola Standl. & Steyerm.	Herbarium	Breedlove 36937	F-1835441	1974-8	Mexico: Chiapas, La Trinitaria
C428	Hypericaceae Juss.	Hypericum tomentosum L.	Herbarium	Hilpold Not provided	AH-20121092	2012-7-19	Morocco: Tadla-Azilal, Ouzoud, southern entrance of village, within area of Hotel Kasbah
C702	Hypericaceae Juss.	Cratoxylum arborescens (Vahl) Blume	Herbarium	B. Ruhfel 121	A-999	Not provided	Not provided
C704	Hypericaceae Juss.	Cratoxylum formosum subsp. formosum (Jack) Dyer	Herbarium	Larson and Larson 33255	AAU-997	1974-3-12	Thailand: Peninsula Trang, Khao Chong. evergreen forest
C705	Hypericaceae Juss.	Cratoxylum glaucum Korth.	Herbarium	B. Ruhfel 102	A-996	Not provided	Not provided
C706	Hypericaceae Juss.	Cratoxylum formosum subsp. pruniflorum (Kurz) Gogelein	Herbarium	Larson, Larson, Nielsen, and Santisuk 32141	AAU-995	1972-8-27	Thailand: South-Eastern: Khao Phra Bat N of Chanthaburi
C708	Hypericaceae Juss.	Vismia baccifera (L.) Triana & Planchon	Herbarium	B. Ruhfel 20	A-993	Not provided	Not provided
C709	Hypericaceae Juss.	Vismia billbergiana Beurl.	Herbarium	B. Hammel 25285	MO-992	Not provided	Not provided
C710	Hypericaceae Juss.	Vismia cayennensis (Jacq.) Pers.	Herbarium	Mori, Lokova, and Keeley 25662	NY-991	2003-11-8	French Guiana: Camp Aratai
C711	Hypericaceae Juss.	Vismia guianensis (Aubl.) Pers.	Herbarium	Jansen-Jacobs, Lilwah, Raghoenandan, Scheplitz, and Vermeer 5501	U-990	1997-9-12	Guyana: S Rupununi Savanna, Wakadanawa Savanna
C835	Calophyllaceae J. Agardh	Calophyllum brasiliense Cambess.	Herbarium	G. Arellano, P. Soliz Navarro, B. Salas Apaza, O. Quiroga, and S. Coda 2161	MA-01-00878878	2010-5-4	Bolivia: La Paz: Larecaja. Desde la comunidad de Quilapituni, subiendo por el camino antiguo Ingenio-Mapiri, hasta un lugar llamado Victopampa. Campamento a unas 3 horas a pie bajando hacia rio Chinijo
C837	Clusiaceae Lindl.	Garcinia brasiliensis C. Martius	Herbarium	J. Macia Quisbert 5645	MA-01-00736957	2001-10-25	Bolivia: Departamento La Paz, Provincia Abel Iturralde
C839	Calophyllaceae J. Agardh	Endodesmia calophylloides Benth.	Herbarium	J.J. Wieringa and R.M.A.P. Haegens 2121	MA-01-00892735	1994-2-6	Cameroon: South Province ; 23 km SE of Kribi, along road to HEVECAM
C841	Calophyllaceae J. Agardh	Caraipa llanorum Cuatrec.	Herbarium	A. Fernandez, R. Gonto, G. Colonnello, and W. Becerra 38022	MA-01-00914868	2016-2-18	Venezuela: Estado Apure, Municipio Pedro Camejo: Parque Nacional Santos Luzardo
C846	Clusiaceae Lindl.	Symphonia globulifera L. fil.	Herbarium	C. Galdames, R. Carranza, F. Hernandez, and K. Toribio 5759	MA-01-00924689	2007-3-5	Panama: Carretera El Llano - Carti. Km 26
C848	Bonnetiaceae L. Beauvis. ex Nakai	Bonnetia sessilis Benth.	Herbarium	J.M. Cardiel, J. Pedrol, M. Velayos, and M.T. Telleria 6339	MA-01-00544240	1992-11-22	Colombia: Caqueta, alrededores del campamento, hacia sudeste
C849	Clusiaceae Lindl.	Moronobea riparia Planch. & Triana	Herbarium	P.J.M. Maas, G.T. Prance, J.F. Ramos, and D.B. Woolcott 15482	MA-01-00804919	1971-10-21	Brazil: Estado do Parana, Rio Negro, Rio Uneiuxi, 100 - 200 km above mouth
C851	Calophyllaceae J. Agardh	Kielmeyera coriacea Mart.	Herbarium	G. Hatschbach, M. Hatschbach, and E. Barbosa 78386	MA-01-00780834	2004-11-21	Brazil: Rod. BR-385, alto da chapada (Mun. Jeqitai) Minas Gerais
C852	Calophyllaceae J. Agardh	Mammea vatoensis P. F. Stevens	Herbarium	R. Rakotondrajaona 113	MA-01-00797542	2000-1-20	Madagascar: Toamasina: Parc National de Zahamena, 3 km d'Ankosy, ESE sur la piste entre Ankosy et Antenina, sur pente et vallee
C853	Calophyllaceae J. Agardh	Marila laxiflora Rusby	Herbarium	A. Ibanez 2174	MA-01-00719866	2002-8-10	Panama: Bahia Honda. Parcela de Leren
C854	Calophyllaceae J. Agardh	Neotatea longifolia (Gleason) Maguire	Herbarium	J. Pedrol 4573 JP	MA-01-00524705	1992-3-25	Venezuela: Territorio Federal del Amazonas: Departamento Atabapo, P.N. Duida-Marahuaca, cerro Duida, rio Negro
C947	Linaceae DC. ex Perleb	Linum suffruticosum L.	Herbarium	J. Gonzalez Granados s.n.	MA-01-00881500	1993-6-10	Spain: Madrid, Aranjuez, El Regajal
C1102	Calophyllaceae J. Agardh	Lebrunia bushaie Staner	Herbarium	R. Pierlot 1427	K; Not provided	1956-12-12	Democratic Republic of the Congo: Kivu, Kalala, Kamu Walihale, km 48 Bitali
C1103	Bonnetiaceae L. Beauvis. ex Nakai	Ploiarium elegans Korth.	Herbarium	N.J.L. Waldes, E. Shinta, and M. Ansori 24/2002	K; Not provided	2002-10-8	Indonesia: Sebangau Catchment
C1141	Calophyllaceae J. Agardh	Haploclathra paniculata (Mart.)Benth.	Herbarium	A. Vicentini et al. 1144	K-185513	1995-11-15	Brasil: Igarape do Tinga. Floresta de Bixio. arvore. Solo arenoso; dossel (30 m) x 40 cm DAP. Tronco circular de base reta. Ritidoma marrom, desprende em placas grandes, irregulares. Ao corte casca morta fina; casca viva avermelhada de 5 mm; alburno amarelo-claro; latex creme, opaco, mediano, pegajoso, inodor
C1142	Calophyllaceae J. Agardh	Mesua ferrea L.	Herbarium	J.V. Mandlik 45154	K; Not provided	1994-3-10	India: Kumbhave, Dapoli
C1143	Calophyllaceae J. Agardh	Kayea nuda (Kostermans ex T.C. Whitmore) P. Stevens	Herbarium	T.C. Whitmore 6A	K; Not provided	1967-5-17	Malaysia: Pahang
C1172	Calophyllaceae J. Agardh	Clusiella elegans Planch. & Triana.	Herbarium	W.D. Stevens, G. Herrera, and O.M. Montiel 25074	BM-13719003	1987-3-19	Costa Rica: Limon, ca 2 km S of Rio Colorado along new road and ca 1 km E, inundated forest with Manicaria and clumped Sphaeradenia dominant, tallets trees to ca 10 m with abundant roots above surface and spongy hummock, cleared area dominated by sedges and Sphagnum
C1174	Calophyllaceae J. Agardh	Poeciloneuron indicum Bedd.	Herbarium	R.H. Beddome 434	BM-13719005	Not provided	India: Tamil Nadu, Tirunelveli
SRR16214477	Bonnetiaceae L. Beauvis. ex Nakai	Bonnetia paniculata Spruce ex Benth.	Genome skimming
ERR2040359	Calophyllaceae J. Agardh	Mammea americana L.	Transcriptomic
ERR7621021	Calophyllaceae J. Agardh	Kielmeyera petiolaris Mart. & Zucc.	Genome
ERR7621022	Calophyllaceae J. Agardh	Caraipa densifolia Mart.	Genomic
SRR15016251	Calophyllaceae J. Agardh	Calophyllum longifolium Willd.	Transcriptomic
SRR17138441	Calophyllaceae J. Agardh	Calophyllum inophyllum L.	Genomic
SRR7412626	Calophyllaceae J. Agardh	Calophyllum macrocarpum Hook.f.	Transcriptomic
ERR7618728	Celastraceae R.Br.	Elaeodendron orientale Jacq.	Genomic
ERR7619745	Celastraceae R.Br.	Stackhousia minima Hook.f.	Genomic
SRR12059219	Celastraceae R.Br.	Tripterygium wilfordii Hook.f.	Transcriptomic
ERR10978005	Clusiaceae Lindl.	Tovomita fructipendula (Ruiz & Pav.) Cambess.	Genomic
ERR2040362	Clusiaceae Lindl.	Garcinia oblongifolia Champ. ex Benth.	Transcriptomic
ERR2040363	Clusiaceae Lindl.	Garcinia livingstonei T.Anderson	Transcriptomic
ERR7621023	Clusiaceae Lindl.	Moronobea coccinea Aubl.	Genomic
SRR14356990	Clusiaceae Lindl.	Garcinia anomala Planch. & Triana	Genomic
SRR19237490	Clusiaceae Lindl.	Garcinia portoricensis (Urb.) Alain	Transcriptomic
SRR7412628	Clusiaceae Lindl.	Clusia rosea Jacq.	Transcriptomic
ERR7621010	Hypericaceae Juss.	Cratoxylum cochinchinense (Lour.) Blume	Genomic
ERR10035165	Linaceae DC. ex Perleb	Linum tenue Desf.	Transcriptomic
SRR20318611	Linaceae DC. ex Perleb	Linum usitatissimum L.	Transcriptomic
ERR2040388	Ochnaceae DC.	Ochna serrulata (Hochst.) Walp.	Transcriptomic
ERR5034039	Ochnaceae DC.	Cespedesia spathulata (Ruiz & Pav.) Planch.	Genomic
ERR5034041	Ochnaceae DC.	Godoya obovata Ruiz & Pav.	Genomic
ERR5034068	Ochnaceae DC.	Brackenridgea zanguebarica Oliv.	Genomic
ERR5034069	Ochnaceae DC.	Campylospermum reticulatum (P.Beauv.) Farron	Genomic
ERR5034071	Ochnaceae DC.	Fleurydora felicis A.Chev.	Genomic
DRR238799	Podostemaceae Rich. ex Kunth	Dalzellia ubonensis M.Kato	Transcriptomic
DRR238809	Podostemaceae Rich. ex Kunth	Hydrobryum japonicum Imamura	Transcriptomic
DRR238819	Podostemaceae Rich. ex Kunth	Polypleurum wallichii var. wallichii (R.Br. ex Griff.) Warm.	Transcriptomic
DRR238825	Podostemaceae Rich. ex Kunth	Terniopsis brevis M.Kato	Transcriptomic
DRR238827	Podostemaceae Rich. ex Kunth	Weddellina squamulosa Tul.	Transcriptomic
DRR258785	Podostemaceae Rich. ex Kunth	Zeylanidium tailichenoides M.Kato & Koi	Transcriptomic
SRR12956182	Podostemaceae Rich. ex Kunth	Marathrum utile Tul.	Genomic

## Sheet: Table S4
Table S4. Samples used in the design of the custom amino acid plastid target file.
Family	Taxon	Sample ID	Genes	DNA source
Bonnetiaceae	Bonnetia paniculata	NC_049112	77	complete chloroplast
Bonnetiaceae	Ploiarium elegans	C1103	105	hybseq
Calophyllaceae	Calophyllum brasiliense	MW853786	78	complete chloroplast
Calophyllaceae	Calophyllum inophyllum	NC_067766	79	complete chloroplast
Calophyllaceae	Calophyllum soulattri	NC_068749	79	complete chloroplast
Calophyllaceae	Caraipa heterocarpa	MW853787	77	complete chloroplast
Calophyllaceae	Kielmeyera appariciana	MW853788	79	complete chloroplast
Calophyllaceae	Kielmeyera coriacea	MW853789	79	complete chloroplast
Calophyllaceae	Mahurea estipulata	MW853790	78	complete chloroplast
Calophyllaceae	Mesua ferrea	MK995181	79	complete chloroplast
Calophyllaceae	Marila laxiflora	C853	74	hybseq
Calophyllaceae	Lebrunia bushaie	C1102	3	hybseq
Calophyllaceae	Clusiella elegans	C1172	10	hybseq
Calophyllaceae	Endodesmia calophylloides	C839	79	hybseq
Calophyllaceae	Neotatea longifolia	C854	75	hybseq
Clusiaceae	Garcinia oblongifolia	NC_050384	77	complete chloroplast
Clusiaceae	Clusia rosea	SRR7412628	76	hybseq
Clusiaceae	Moronobea riparia	C849	24	hybseq
Hypericaceae	Hypericum hookerianum	NC_062809	70	complete chloroplast
Hypericaceae	Hypericum elodes	C69	87	hybseq
Hypericaceae	Vismia guianensis	C711	76	hybseq
Linaceae	Linum lewisii	NC_058799	74	complete chloroplast
Linaceae	Linum suffruticosum	C947	68	hybseq
Ochnaceae	Ochna serrulate	NC_072725	78	complete chloroplast
Ochnaceae	Godoya obovata	ERR5034041	25	hybseq
Ochnaceae	Fleurydora felicis	ERR5034071	22	hybseq
Podostemaceae	Marathrum utile	NC_059857	74	complete chloroplast

## Sheet: Table S5
Table S5. Summary statistics of the 626 nuclear targets included in the Clusioids626 probe set.
Alignment_name	No_of_taxa	Alignment_length	Total_matrix_cells	Undetermined_characters	Missing_percent	No_variable_sites	Proportion_variable_sites	Parsimony_informative_sites	Proportion_parsimony_informative
RC29993G00330	7	1537	10759	4114	38.238	405	0.264	123	0.08
RC28035G00010	8	1646	13168	5713	43.385	367	0.223	131	0.08
RC30063G00090	8	2289	18312	10824	59.109	466	0.204	183	0.08
RC27516G00040	7	3163	22141	7231	32.659	840	0.266	252	0.08
RC30190G01870	8	3260	26080	14293	54.804	770	0.236	262	0.08
RC29804G00510	9	4112	37008	20520	55.447	895	0.218	328	0.08
5163	8	1698	13584	3603	26.524	351	0.207	138	0.081
RC28470G00110	7	2529	17703	5559	31.401	643	0.254	204	0.081
RC30147G05740	9	2396	21564	11418	52.949	547	0.228	199	0.083
RC28166G00250	7	1645	11515	2854	24.785	441	0.268	138	0.084
5716	8	1863	14904	4476	30.032	544	0.292	157	0.084
RC30138G00960	9	2126	19134	11856	61.963	498	0.234	178	0.084
RC29827G01060	7	2673	18711	5970	31.906	681	0.255	224	0.084
RC29706G00260	8	2808	22464	10098	44.952	536	0.191	236	0.084
6641	7	552	3864	327	8.463	151	0.274	47	0.085
RC27973G00040	8	2496	19968	6588	32.993	727	0.291	212	0.085
RC29804G00370	7	2755	19285	6505	33.731	659	0.239	233	0.085
6639	7	699	4893	1764	36.052	178	0.255	60	0.086
RC30055G00760	10	1239	12390	6834	55.157	265	0.214	107	0.086
RC29844G01920	8	1609	12872	5267	40.918	561	0.349	138	0.086
RC29842G00040	7	1636	11452	3706	32.361	350	0.214	141	0.086
RC30131G02930	7	3173	22211	7859	35.383	1059	0.334	274	0.086
RC29912G01010	8	3607	28856	15200	52.675	806	0.223	311	0.086
RC29333G00180	7	1164	8148	2385	29.271	230	0.198	101	0.087
RC30154G00350	8	2615	20920	7648	36.558	877	0.335	228	0.087
RC30078G00150	8	2912	23296	12025	51.618	622	0.214	254	0.087
RC30169G02010	7	4817	33719	8603	25.514	1112	0.231	420	0.087
RC29953G00180	7	2285	15995	5027	31.429	539	0.236	202	0.088
RC30169G03780	8	2393	19144	8041	42.003	607	0.254	211	0.088
RC29629G00780	7	2633	18431	5453	29.586	848	0.322	233	0.088
RC30006G00140	8	3502	28016	13178	47.037	663	0.189	309	0.088
RC27448G00020	9	7023	63207	23862	37.752	1802	0.257	618	0.088
RC30147G04910	8	1524	12192	4038	33.12	503	0.33	135	0.089
RC29969G00090	9	2052	18468	8289	44.883	446	0.217	182	0.089
RC29647G00390	7	2584	18088	6004	33.193	782	0.303	230	0.089
RC29904G01560	7	3733	26131	9022	34.526	1335	0.358	332	0.089
RC29727G00290	8	3934	31472	11603	36.868	906	0.23	352	0.089
RC30146G00030	9	930	8370	3678	43.943	240	0.258	84	0.09
RC30089G00030	7	1518	10626	4806	45.229	364	0.24	137	0.09
RC29729G00720	9	2567	23103	12696	54.954	484	0.189	230	0.09
RC29889G00790	8	2857	22856	7205	31.523	769	0.269	256	0.09
RC29289G00010	7	4199	29393	7457	25.37	1166	0.278	380	0.09
5513	7	783	5481	1500	27.367	230	0.294	71	0.091
5913	8	1274	10192	4732	46.429	364	0.286	116	0.091
5406	7	1497	10479	2349	22.416	307	0.205	136	0.091
RC29912G00440	8	1696	13568	4769	35.149	521	0.307	155	0.091
RC29726G00650	9	2389	21501	11535	53.649	543	0.227	218	0.091
RC29740G00280	8	3374	26992	14266	52.853	742	0.22	307	0.091
5870	7	693	4851	834	17.192	173	0.25	64	0.092
6854	7	726	5082	909	17.887	217	0.299	67	0.092
RC29692G00100	7	2217	15519	5199	33.501	914	0.412	203	0.092
RC30174G00060	7	2380	16660	4948	29.7	807	0.339	218	0.092
RC29900G00690	7	2760	19320	5646	29.224	703	0.255	254	0.092
RC29739G00610	8	3328	26624	9200	34.555	913	0.274	306	0.092
RC30147G07280	9	3544	31896	14721	46.153	1187	0.335	326	0.092
RC30099G01110	7	1488	10416	3108	29.839	523	0.351	138	0.093
RC28653G00030	7	2051	14357	4667	32.507	608	0.296	190	0.093
RC29636G00230	8	2294	18352	6871	37.44	785	0.342	214	0.093
RC29917G00870	9	3231	29079	12033	41.38	824	0.255	300	0.093
RC30174G04340	8	1320	10560	3267	30.938	358	0.271	124	0.094
RC30076G01720	8	1984	15872	4856	30.595	626	0.316	187	0.094
RC29696G00050	8	2852	22816	10711	46.945	767	0.269	267	0.094
RC29851G00890	8	2854	22832	8303	36.366	807	0.283	268	0.094
RC29586G00300	8	4278	34224	11385	33.266	1168	0.273	401	0.094
RC30128G05030	7	1827	12789	3705	28.97	398	0.218	174	0.095
RC29092G00140	8	2377	19016	10844	57.026	534	0.225	225	0.095
RC30190G00270	7	2719	19033	5776	30.347	870	0.32	258	0.095
RC30065G00250	8	2844	22752	7743	34.032	913	0.321	269	0.095
RC29739G01160	8	2939	23512	7060	30.027	895	0.305	278	0.095
RC30162G00040	7	1128	7896	1725	21.847	235	0.208	108	0.096
RC30170G05130	7	2173	15211	4240	27.875	831	0.382	208	0.096
RC30076G01080	10	2437	24370	11326	46.475	748	0.307	235	0.096
5843	7	372	2604	660	25.346	96	0.258	36	0.097
RC30101G00170	7	1098	7686	1293	16.823	282	0.257	106	0.097
RC30180G00420	10	1107	11070	5508	49.756	277	0.25	107	0.097
RC30147G04130	8	1694	13552	5086	37.53	634	0.374	165	0.097
RC30147G02560	7	2160	15120	7146	47.262	561	0.26	210	0.097
RC29790G00110	8	2181	17448	6099	34.955	770	0.353	211	0.097
RC29646G00620	7	2427	16989	4050	23.839	547	0.225	235	0.097
RC29983G00730	8	2807	22456	6934	30.878	815	0.29	271	0.097
RC30182G00030	7	3270	22890	7326	32.005	869	0.266	316	0.097
RC30174G05090	7	1342	9394	2401	25.559	380	0.283	131	0.098
RC29848G01990	8	1901	15208	5959	39.183	572	0.301	187	0.098
RC30148G00690	7	2152	15064	5014	33.285	805	0.374	211	0.098
RC29726G00480	7	2681	18767	6008	32.014	706	0.263	263	0.098
RC30128G01710	7	2989	20923	5950	28.438	997	0.334	293	0.098
RC29955G00120	7	1486	10402	4090	39.319	540	0.363	147	0.099
RC30174G01430	8	1831	14648	5918	40.401	642	0.351	182	0.099
RC29613G00040	8	1921	15368	5789	37.669	537	0.28	191	0.099
RC29736G01160	9	2109	18981	9255	48.759	530	0.251	209	0.099
RC30115G00310	8	2435	19480	6904	35.441	766	0.315	242	0.099
RC29732G00050	8	2892	23136	7911	34.193	918	0.317	287	0.099
RC29589G00060	8	2921	23368	7795	33.358	971	0.332	289	0.099
RC29943G00020	10	3201	32010	16482	51.49	769	0.24	316	0.099
RC29738G00480	8	3985	31880	14618	45.853	1098	0.276	396	0.099
5464	7	927	6489	1419	21.868	276	0.298	93	0.1
RC29662G00060	9	1318	11862	5523	46.56	399	0.303	132	0.1
RC30128G04830	8	1875	15000	8109	54.06	376	0.201	188	0.1
RC30131G01000	7	2060	14420	4310	29.889	486	0.236	206	0.1
RC30068G00540	7	2349	16443	9528	57.946	610	0.26	234	0.1
RC27451G00050	9	3407	30663	17259	56.286	927	0.272	339	0.1
RC29801G00510	9	3895	35055	18225	51.99	1017	0.261	391	0.1
5449	8	1134	9072	2385	26.29	319	0.281	115	0.101
RC29929G00990	7	1174	8218	2434	29.618	335	0.285	118	0.101
RC30128G00940	7	1780	12460	3226	25.891	606	0.34	179	0.101
RC29851G00910	9	2237	20133	7983	39.651	668	0.299	227	0.101
RC30116G00010	8	2830	22640	7607	33.6	824	0.291	286	0.101
RC30109G00040	8	4061	32488	16390	50.449	1000	0.246	409	0.101
RC27985G00500	8	2004	16032	6387	39.839	596	0.297	204	0.102
RC29929G01240	8	2266	18128	5678	31.322	801	0.353	232	0.102
RC30181G00010	7	2674	18718	5674	30.313	775	0.29	274	0.102
RC29769G00080	8	3567	28536	15078	52.839	780	0.219	364	0.102
7028	8	643	5144	1733	33.69	185	0.288	66	0.103
RC29908G00180	7	1259	8813	2876	32.634	428	0.34	130	0.103
RC30055G00920	7	1467	10269	3543	34.502	594	0.405	151	0.103
RC29747G00340	8	1730	13840	6181	44.66	464	0.268	179	0.103
RC29844G00460	10	2292	22920	10746	46.885	768	0.335	235	0.103
7141	7	681	4767	1569	32.914	180	0.264	71	0.104
RC30075G00380	8	1496	11968	4525	37.809	523	0.35	156	0.104
RC29737G00060	8	1569	12552	5529	44.049	431	0.275	163	0.104
RC29864G00040	8	1642	13136	5909	44.983	534	0.325	170	0.104
RC29648G01000	9	1677	15093	6156	40.787	623	0.371	175	0.104
RC30147G07940	8	1900	15200	5834	38.382	689	0.363	198	0.104
RC28592G00160	7	2387	16709	4772	28.559	758	0.318	248	0.104
RC29628G00350	7	5069	35483	5864	16.526	1590	0.314	529	0.104
5280	8	1344	10752	3465	32.227	328	0.244	141	0.105
RC30009G00160	7	1443	10101	4809	47.609	368	0.255	152	0.105
RC28320G00080	7	1691	11837	3473	29.34	667	0.394	178	0.105
RC27798G00170	9	3112	28008	14961	53.417	739	0.237	328	0.105
RC30133G00050	8	1110	8880	3921	44.155	291	0.262	118	0.106
RC30116G00080	7	1510	10570	3112	29.442	486	0.322	160	0.106
RC29844G01990	8	1537	12296	5072	41.249	485	0.316	163	0.106
RC29908G01180	7	1668	11676	4563	39.08	443	0.266	176	0.106
RC30131G01810	9	1778	16002	5634	35.208	608	0.342	188	0.106
RC30169G03030	9	5705	51345	32448	63.196	1248	0.219	606	0.106
5200	8	597	4776	342	7.161	177	0.296	64	0.107
RC28152G00060	8	2047	16376	8018	48.962	457	0.223	220	0.107
RC29929G00010	7	2198	15386	4385	28.5	719	0.327	236	0.107
RC29912G00560	7	2636	18452	6173	33.454	639	0.242	282	0.107
RC29736G00600	7	3698	25886	11798	45.577	893	0.241	395	0.107
RC29765G00120	10	4284	42840	24861	58.032	1048	0.245	460	0.107
RC29889G01160	8	4470	35760	12555	35.109	1595	0.357	478	0.107
4893	7	798	5586	933	16.702	225	0.282	86	0.108
RC29827G00390	8	1191	9528	3648	38.287	396	0.332	129	0.108
RC29044G00060	8	1296	10368	3549	34.23	340	0.262	140	0.108
RC30147G07850	8	1375	11000	3518	31.982	500	0.364	149	0.108
RC29791G00220	8	1895	15160	3886	25.633	621	0.328	205	0.108
RC29916G00110	7	2042	14294	3497	24.465	660	0.323	221	0.108
RC30174G00250	7	2271	15897	3930	24.722	713	0.314	245	0.108
RC29739G00910	9	2316	20844	11913	57.153	548	0.237	249	0.108
RC30025G00240	9	4318	38862	14619	37.618	1208	0.28	467	0.108
RC29912G01490	9	5390	48510	14001	28.862	1572	0.292	581	0.108
5477	7	624	4368	1146	26.236	192	0.308	68	0.109
RC30147G03160	8	1212	9696	3468	35.767	334	0.276	132	0.109
RC29739G00230	8	1914	15312	5331	34.816	696	0.364	209	0.109
RC30131G02880	9	2088	18792	9228	49.106	516	0.247	228	0.109
RC29609G00010	7	3292	23044	6436	27.929	1205	0.366	359	0.109
RC30066G00250	8	4022	32176	16381	50.911	1035	0.257	438	0.109
5032	7	922	6454	1738	26.929	356	0.386	101	0.11
5454	7	1215	8505	2031	23.88	393	0.323	134	0.11
RC29912G02410	8	1542	12336	4857	39.373	550	0.357	169	0.11
RC30169G03870	7	3690	25830	12768	49.431	994	0.269	407	0.11
5721	8	738	5904	930	15.752	218	0.295	82	0.111
RC30170G02290	8	1196	9568	3223	33.685	366	0.306	133	0.111
RC29739G00140	9	2151	19359	7761	40.09	602	0.28	239	0.111
RC29990G00020	9	3495	31455	18459	58.684	896	0.256	389	0.111
RC30170G05900	7	1475	10325	3290	31.864	424	0.287	165	0.112
RC28842G00260	10	1659	16590	6882	41.483	573	0.345	186	0.112
RC30111G00340	7	1744	12208	2536	20.773	608	0.349	195	0.112
RC30170G05000	10	2506	25060	13540	54.03	680	0.271	280	0.112
5463	8	495	3960	558	14.091	157	0.317	56	0.113
RC29844G01060	7	1775	12425	2969	23.895	607	0.342	201	0.113
RC30068G00150	7	2174	15218	3584	23.551	742	0.341	246	0.113
RC30128G01720	9	3783	34047	18786	55.177	1083	0.286	429	0.113
RC29010G00090	11	9570	105270	56022	53.217	2032	0.212	1081	0.113
7021	7	927	6489	1272	19.602	319	0.344	106	0.114
RC30005G00150	10	2288	22880	12722	55.603	502	0.219	261	0.114
RC29827G01230	8	4333	34664	12647	36.485	1442	0.333	495	0.114
RC29903G00020	7	2068	14476	3421	23.632	744	0.36	238	0.115
RC29993G00370	7	2260	15820	3406	21.53	720	0.319	259	0.115
RC30138G01470	8	2464	19712	6239	31.651	989	0.401	283	0.115
RC29482G00060	7	3038	21266	5960	28.026	1162	0.382	350	0.115
5489	9	1115	10035	3132	31.211	392	0.352	129	0.116
RC29794G00250	9	1212	10908	4611	42.272	406	0.335	141	0.116
RC29848G00020	8	1403	11224	4717	42.026	387	0.276	163	0.116
RC27996G00070	9	2157	19413	11124	57.302	579	0.268	250	0.116
RC29863G00720	7	2225	15575	6221	39.942	637	0.286	258	0.116
6865	8	630	5040	396	7.857	184	0.292	74	0.117
RC30147G04310	8	1334	10672	2947	27.614	375	0.281	156	0.117
RC30169G00370	8	2602	20816	6830	32.811	764	0.294	305	0.117
6432	9	570	5130	888	17.31	177	0.311	67	0.118
6717	8	1398	11184	2517	22.505	429	0.307	165	0.118
RC29889G00550	7	2369	16583	3281	19.785	711	0.3	280	0.118
RC30169G02070	8	2494	19952	6335	31.751	828	0.332	295	0.118
RC30061G00010	8	2618	20944	5695	27.192	868	0.332	309	0.118
RC28226G00070	7	2838	19866	4407	22.184	906	0.319	336	0.118
RC29917G00640	8	4159	33272	17120	51.455	1072	0.258	492	0.118
RC29841G00940	8	1672	13376	4430	33.119	612	0.366	199	0.119
RC29842G00360	7	2303	16121	6281	38.962	685	0.297	273	0.119
RC29482G00010	9	1122	10098	3726	36.898	307	0.274	135	0.12
RC29749G00010	7	1369	9583	2110	22.018	538	0.393	164	0.12
RC29827G00180	10	1756	17560	5512	31.39	504	0.287	210	0.12
RC30209G00330	7	2543	17801	5654	31.762	750	0.295	306	0.12
RC30193G00070	7	2639	18473	4673	25.296	1054	0.399	316	0.12
RC29884G00080	8	3859	30872	15137	49.031	915	0.237	464	0.12
6552	8	693	5544	966	17.424	219	0.316	84	0.121
RC30147G07620	7	1582	11074	4231	38.207	569	0.36	191	0.121
RC29889G01700	7	2486	17402	4040	23.216	908	0.365	302	0.121
RC29706G00780	8	2755	22040	9368	42.505	790	0.287	333	0.121
RC29670G00080	8	3542	28336	7162	25.275	1260	0.356	427	0.121
6420	7	699	4893	516	10.546	227	0.325	85	0.122
6460	8	924	7392	2406	32.549	324	0.351	113	0.122
RC29801G01180	7	2044	14308	2161	15.103	583	0.285	249	0.122
RC30147G07580	8	2372	18976	5467	28.81	768	0.324	290	0.122
RC30178G00040	8	2450	19600	3847	19.628	862	0.352	299	0.122
RC30131G00500	9	3461	31149	14976	48.079	979	0.283	423	0.122
RC30128G04760	10	4329	43290	18021	41.629	1367	0.316	527	0.122
6406	8	1047	8376	1629	19.448	289	0.276	129	0.123
RC30131G02840	10	1473	14730	5490	37.271	525	0.356	181	0.123
RC29912G03100	9	1850	16650	5328	32	575	0.311	228	0.123
RC30131G00730	8	1863	14904	3921	26.308	644	0.346	230	0.123
RC30078G00180	7	2978	20846	9020	43.27	881	0.296	365	0.123
RC29830G00840	9	3174	28566	9384	32.85	859	0.271	391	0.123
RC27985G00510	8	1108	8864	3650	41.178	318	0.287	137	0.124
RC30005G00200	9	1385	12465	3342	26.811	493	0.356	172	0.124
RC29929G01690	8	1661	13288	5098	38.365	509	0.306	207	0.125
RC29753G00010	10	1981	19810	10669	53.857	581	0.293	248	0.125
RC29729G01180	9	2220	19980	6471	32.387	826	0.372	277	0.125
RC29950G00610	9	3743	33687	17412	51.688	978	0.261	468	0.125
6221	7	708	4956	975	19.673	212	0.299	89	0.126
4757	9	786	7074	1458	20.611	238	0.303	99	0.126
RC29806G00280	7	1316	9212	2078	22.558	513	0.39	166	0.126
RC29785G00210	8	1868	14944	5119	34.255	623	0.334	235	0.126
RC28094G00110	7	2265	15855	3999	25.222	722	0.319	285	0.126
RC30169G02500	9	3178	28602	9129	31.917	1079	0.34	402	0.126
RC29929G01920	11	3869	42559	24742	58.136	874	0.226	488	0.126
RC29601G00200	8	1415	11320	2446	21.608	459	0.324	179	0.127
4889	7	570	3990	981	24.586	172	0.302	73	0.128
RC30146G00320	9	978	8802	2595	29.482	268	0.274	125	0.128
RC30170G06790	9	1133	10197	3525	34.569	381	0.336	145	0.128
RC29889G01210	8	1152	9216	2820	30.599	356	0.309	147	0.128
RC30174G04160	8	1627	13016	4568	35.095	586	0.36	209	0.128
RC30128G04100	7	1999	13993	3853	27.535	563	0.282	255	0.128
RC28863G00040	8	2258	18064	5689	31.494	736	0.326	290	0.128
RC29637G00020	9	2385	21465	5664	26.387	718	0.301	306	0.128
6791	7	480	3360	300	8.929	161	0.335	62	0.129
5822	7	837	5859	2196	37.481	186	0.222	108	0.129
RC30101G00110	7	1746	12222	3039	24.865	553	0.317	226	0.129
RC30169G00740	7	2024	14168	4556	32.157	579	0.286	262	0.129
6016	9	1395	12555	2967	23.632	409	0.293	181	0.13
RC29726G01060	7	1681	11767	3019	25.656	679	0.404	219	0.13
RC30205G00260	10	1816	18160	8914	49.086	848	0.467	236	0.13
RC30174G01510	8	2368	18944	4502	23.765	771	0.326	308	0.13
RC29693G00580	7	2644	18508	4840	26.151	902	0.341	345	0.13
RC29805G00150	9	2756	24804	9297	37.482	1057	0.384	359	0.13
RC30157G00020	10	3804	38040	19746	51.909	1072	0.282	493	0.13
RC30170G00130	7	1701	11907	2049	17.208	436	0.256	223	0.131
RC29506G00080	8	1723	13784	3566	25.871	629	0.365	225	0.131
RC29848G01650	8	3114	24912	8367	33.586	1378	0.443	409	0.131
RC30147G05980	7	3995	27965	8042	28.757	1250	0.313	523	0.131
RC29333G00590	7	2281	15967	3100	19.415	829	0.363	302	0.132
7029	9	889	8001	2826	35.321	294	0.331	118	0.133
5502	8	1071	8568	1509	17.612	341	0.318	142	0.133
RC29948G00040	7	1142	7994	2399	30.01	469	0.411	152	0.133
RC30068G01490	10	1380	13800	5424	39.304	362	0.262	183	0.133
RC29729G01330	7	2017	14119	2614	18.514	849	0.421	268	0.133
RC29915G00040	7	2435	17045	3305	19.39	852	0.35	325	0.133
RC29579G00050	9	2675	24075	9429	39.165	890	0.333	356	0.133
5296	11	1065	11715	3942	33.649	327	0.307	143	0.134
RC29727G00300	9	1450	13050	4656	35.678	567	0.391	194	0.134
RC29851G00400	7	2049	14343	3360	23.426	617	0.301	275	0.134
RC29693G00180	8	2320	18560	5426	29.235	927	0.4	312	0.134
RC29827G01280	8	2500	20000	4163	20.815	792	0.317	335	0.134
RC29827G00080	9	1263	11367	4143	36.448	460	0.364	171	0.135
RC29938G00200	9	1750	15750	5418	34.4	602	0.344	237	0.135
RC29848G02480	10	2201	22010	6566	29.832	759	0.345	298	0.135
RC29912G02390	10	2638	26380	12073	45.766	933	0.354	356	0.135
RC30147G05060	8	3091	24728	9212	37.253	1165	0.377	418	0.135
5980	7	660	4620	456	9.87	170	0.258	90	0.136
5703	7	759	5313	1596	30.04	225	0.296	103	0.136
RC29950G00060	10	924	9240	3015	32.63	298	0.323	126	0.136
5960	8	1248	9984	2082	20.853	482	0.386	170	0.136
RC30147G00290	7	1435	10045	2281	22.708	444	0.309	195	0.136
RC29851G01150	9	2245	20205	11208	55.471	507	0.226	306	0.136
RC29726G00640	10	2425	24250	12448	51.332	846	0.349	331	0.136
RC28644G00050	9	2580	23220	9939	42.804	835	0.324	352	0.136
RC27471G00190	10	2594	25940	14573	56.18	703	0.271	353	0.136
RC30131G04410	9	1081	9729	3039	31.237	338	0.313	148	0.137
RC29791G00170	8	2492	19936	4078	20.455	868	0.348	342	0.137
RC29889G00580	7	2659	18613	5854	31.451	1004	0.378	364	0.137
RC29428G00020	7	3746	26222	11546	44.032	1111	0.297	512	0.137
RC30128G01690	7	3757	26299	5551	21.107	1344	0.358	515	0.137
6909	8	549	4392	516	11.749	163	0.297	76	0.138
RC27516G00060	8	1459	11672	3104	26.594	497	0.341	202	0.138
RC30128G03970	9	2371	21339	6546	30.676	819	0.345	328	0.138
RC29637G00170	8	3307	26456	7241	27.37	1396	0.422	456	0.138
5168	7	849	5943	432	7.269	217	0.256	118	0.139
RC30174G02480	9	1050	9450	2373	25.111	270	0.257	146	0.139
RC30174G02400	8	1219	9752	3563	36.536	446	0.366	170	0.139
RC30174G03010	8	1265	10120	3010	29.743	500	0.395	176	0.139
RC29887G00040	7	1485	10395	1935	18.615	594	0.4	206	0.139
RC30170G07330	8	2032	16256	4595	28.266	669	0.329	282	0.139
RC30111G00330	7	2684	18788	4571	24.329	822	0.306	374	0.139
6506	10	522	5220	1398	26.782	189	0.362	73	0.14
6462	9	801	7209	873	12.11	240	0.3	112	0.14
RC27553G00180	7	1866	13062	4251	32.545	666	0.357	262	0.14
4992	10	1958	19580	4136	21.124	697	0.356	275	0.14
RC29848G01220	8	2011	16088	3995	24.832	758	0.377	282	0.14
RC29904G00900	9	3110	27990	7839	28.006	1029	0.331	436	0.14
RC29736G00290	8	3481	27848	7640	27.435	1334	0.383	487	0.14
RC30005G00510	9	3794	34146	13026	38.148	1114	0.294	532	0.14
RC29701G00160	8	991	7928	2216	27.952	335	0.338	140	0.141
RC29910G00490	9	1979	17811	5610	31.497	714	0.361	279	0.141
RC29813G00830	8	2017	16136	4703	29.146	597	0.296	285	0.141
RC29751G00950	10	2137	21370	7429	34.764	619	0.29	302	0.141
RC29917G00690	8	2416	19328	5672	29.346	878	0.363	340	0.141
RC29599G00070	8	2426	19408	6604	34.027	945	0.39	343	0.141
RC29631G00380	9	2851	25659	12345	48.112	754	0.264	401	0.141
RC30076G02020	10	2929	29290	10441	35.647	970	0.331	412	0.141
6864	8	549	4392	1278	29.098	140	0.255	78	0.142
6303	8	675	5400	1191	22.056	190	0.281	96	0.142
RC29844G01780	9	1736	15624	6048	38.71	639	0.368	246	0.142
RC30042G00300	9	2339	21051	10539	50.064	718	0.307	332	0.142
RC29938G00070	10	3253	32530	15637	48.069	969	0.298	463	0.142
6383	8	1269	10152	2322	22.872	387	0.305	182	0.143
RC30147G01380	8	1374	10992	2385	21.698	544	0.396	197	0.143
RC30190G05440	7	1859	13013	3857	29.64	601	0.323	265	0.143
RC30174G04040	9	2030	18270	5154	28.21	662	0.326	291	0.143
RC29630G00030	9	2046	18414	5880	31.932	666	0.326	292	0.143
RC29680G00190	9	3256	29304	16008	54.627	1001	0.307	465	0.143
6992	9	458	4122	549	13.319	155	0.338	66	0.144
RC29813G00860	8	1853	14824	2911	19.637	549	0.296	266	0.144
RC30169G02040	9	1985	17865	6369	35.651	735	0.37	286	0.144
RC29768G00030	8	1065	8520	2340	27.465	345	0.324	154	0.145
RC29842G00020	7	1586	11102	2528	22.771	616	0.388	230	0.145
6496	8	687	5496	369	6.714	196	0.285	100	0.146
6226	8	1119	8952	1950	21.783	331	0.296	163	0.146
RC29764G00170	7	1638	11466	1785	15.568	609	0.372	239	0.146
RC30169G04070	9	1776	15984	4755	29.748	553	0.311	259	0.146
RC30190G01380	8	1962	15696	4476	28.517	775	0.395	287	0.146
RC27766G00040	10	1988	19880	5036	25.332	720	0.362	290	0.146
RC29822G01910	8	3248	25984	11605	44.662	1176	0.362	473	0.146
4932	9	999	8991	621	6.907	319	0.319	147	0.147
RC29950G00350	8	1234	9872	3371	34.147	450	0.365	182	0.147
RC27766G00050	8	2246	17968	5614	31.244	882	0.393	331	0.147
5858	9	771	6939	1755	25.292	213	0.276	114	0.148
RC30170G01280	9	1355	12195	3396	27.847	455	0.336	201	0.148
RC29729G00580	7	1684	11788	3817	32.38	532	0.316	250	0.148
5599	9	1686	15174	2940	19.375	523	0.31	250	0.148
RC29836G00250	9	1698	15282	4674	30.585	699	0.412	251	0.148
RC29634G00060	10	2365	23650	7810	33.023	774	0.327	350	0.148
RC30072G00520	9	4544	40896	11883	29.057	1739	0.383	671	0.148
RC29942G00090	7	2273	15911	4928	30.972	805	0.354	339	0.149
6531	8	408	3264	666	20.404	116	0.284	61	0.15
RC30076G00090	10	1715	17150	4712	27.475	601	0.35	258	0.15
RC29785G00090	9	1748	15732	4380	27.841	638	0.365	262	0.15
RC29923G00500	9	2438	21942	7713	35.152	807	0.331	365	0.15
RC29908G02370	9	3107	27963	7890	28.216	1286	0.414	465	0.15
RC29912G01820	8	1335	10680	3819	35.758	452	0.339	202	0.151
RC29693G00510	7	1822	12754	2296	18.002	653	0.358	275	0.151
RC29681G00380	7	2384	16688	3758	22.519	884	0.371	361	0.151
RC29848G01020	8	2385	19080	3822	20.031	873	0.366	360	0.151
RC29745G00190	10	2939	29390	10664	36.284	1152	0.392	443	0.151
RC29929G02090	7	2490	17430	2967	17.022	892	0.358	379	0.152
6282	8	471	3768	285	7.564	137	0.291	72	0.153
6483	10	744	7440	1161	15.605	212	0.285	114	0.153
RC29844G00080	7	1936	13552	3103	22.897	789	0.408	297	0.153
RC29904G01520	9	1972	17748	5601	31.558	751	0.381	302	0.153
RC29738G00130	9	2049	18441	6759	36.652	879	0.429	314	0.153
RC30170G00220	8	3403	27224	12023	44.163	1592	0.468	521	0.153
5968	11	456	5016	951	18.959	136	0.298	70	0.154
5131	9	969	8721	1248	14.31	299	0.309	149	0.154
RC29358G00020	8	1222	9776	3167	32.396	364	0.298	188	0.154
RC30170G00070	10	1346	13460	2351	17.467	382	0.284	207	0.154
RC30142G00020	7	2059	14413	2509	17.408	760	0.369	318	0.154
RC29941G00070	10	2272	22720	8902	39.181	850	0.374	349	0.154
5841	9	828	7452	1071	14.372	271	0.327	128	0.155
5926	10	843	8430	1539	18.256	271	0.321	131	0.155
RC28200G00020	9	1167	10503	2760	26.278	426	0.365	181	0.155
5335	8	1364	10912	1582	14.498	428	0.314	211	0.155
RC29676G00180	8	1785	14280	4245	29.727	731	0.41	276	0.155
RC29908G01010	8	2100	16800	5709	33.982	945	0.45	325	0.155
RC29851G00960	7	2770	19390	6592	33.997	1055	0.381	428	0.155
RC29932G00080	8	3234	25872	6627	25.615	1207	0.373	506	0.156
6026	10	801	8010	1851	23.109	271	0.338	126	0.157
RC29842G01360	7	1230	8610	1707	19.826	470	0.382	193	0.157
RC30027G00080	10	1239	12390	3708	29.927	523	0.422	194	0.157
RC30076G02010	8	1257	10056	3615	35.949	504	0.401	197	0.157
5273	9	1833	16497	4344	26.332	604	0.33	288	0.157
RC29719G00080	7	2229	15603	3420	21.919	930	0.417	350	0.157
RC29589G00500	8	2293	18344	5030	27.42	934	0.407	359	0.157
7333	7	417	2919	291	9.969	153	0.367	66	0.158
RC29877G00060	7	1516	10612	2458	23.162	610	0.402	239	0.158
RC30174G02730	8	1670	13360	4816	36.048	613	0.367	264	0.158
RC30174G03220	8	1934	15472	4825	31.185	706	0.365	306	0.158
RC29751G00210	9	2139	19251	5391	28.004	831	0.388	338	0.158
RC30190G00700	8	2430	19440	5595	28.781	947	0.39	383	0.158
RC29725G00030	8	1355	10840	3271	30.175	413	0.305	216	0.159
RC29724G00130	9	1989	17901	5472	30.568	789	0.397	316	0.159
4793	9	2287	20583	7083	34.412	862	0.377	364	0.159
RC29851G01460	9	2369	21321	6612	31.012	907	0.383	377	0.159
RC29698G00010	10	3369	33690	14316	42.493	1365	0.405	535	0.159
RC29888G00080	9	1020	9180	1575	17.157	269	0.264	163	0.16
RC30073G00990	9	1366	12294	3579	29.112	607	0.444	218	0.16
RC30147G04070	9	1670	15030	2898	19.281	599	0.359	268	0.16
RC29593G00030	8	1787	14296	5668	39.647	668	0.374	286	0.16
RC29889G01240	8	2906	23248	8101	34.846	1222	0.421	464	0.16
RC28153G00160	7	3298	23086	3517	15.234	1213	0.368	527	0.16
6913	11	966	10626	1248	11.745	265	0.274	156	0.161
RC30129G00130	9	1982	17838	6969	39.068	672	0.339	319	0.161
RC29171G00040	10	2423	24230	8444	34.849	873	0.36	391	0.161
RC29869G00570	9	1270	11430	3561	31.155	424	0.334	206	0.162
RC27798G00100	8	2215	17720	5111	28.843	988	0.446	361	0.163
RC30115G00340	8	2706	21648	5661	26.15	1189	0.439	443	0.164
RC30045G00150	10	2954	29540	13538	45.829	804	0.272	485	0.164
RC29453G00020	9	3123	28107	6915	24.602	983	0.315	513	0.164
RC30169G01490	9	3588	32292	11898	36.845	1087	0.303	587	0.164
RC30147G00460	7	1467	10269	2784	27.111	617	0.421	242	0.165
RC29637G00050	9	1725	15525	3450	22.222	686	0.398	285	0.165
RC30167G00280	10	1752	17520	7116	40.616	755	0.431	289	0.165
RC30073G00220	8	1824	14592	4722	32.36	733	0.402	301	0.165
RC27914G00090	9	2309	20781	8196	39.44	967	0.419	380	0.165
RC29970G00410	7	2521	17647	4585	25.982	852	0.338	416	0.165
RC29642G00080	8	1143	9144	2418	26.444	368	0.322	190	0.166
RC29848G01400	11	1325	14575	4795	32.899	459	0.346	220	0.166
RC29983G01900	7	1464	10248	2061	20.111	635	0.434	243	0.166
RC29739G01750	8	1642	13136	3362	25.594	719	0.438	272	0.166
RC30170G02880	8	2357	18856	4447	23.584	845	0.359	391	0.166
RC29747G00090	9	1495	13455	3990	29.654	657	0.439	250	0.167
RC30131G00060	10	1612	16120	5344	33.151	641	0.398	269	0.167
RC29669G00370	9	2219	19971	5439	27.234	855	0.385	370	0.167
6883	10	495	4950	468	9.455	141	0.285	83	0.168
RC30190G01370	10	1020	10200	3333	32.676	325	0.319	171	0.168
RC29827G00670	9	1712	15408	7164	46.495	593	0.346	287	0.168
RC29693G00310	7	1916	13412	3755	27.997	730	0.381	321	0.168
RC29908G00480	9	2062	18558	6435	34.675	844	0.409	347	0.168
RC29428G00070	7	1754	12278	3539	28.824	521	0.297	296	0.169
RC29734G00060	9	1780	16020	5739	35.824	700	0.393	301	0.169
RC29589G00180	7	2145	15015	3192	21.259	772	0.36	362	0.169
5434	9	684	6156	162	2.632	205	0.3	116	0.17
5940	7	831	5817	1377	23.672	253	0.304	141	0.17
5138	9	889	8001	1914	23.922	310	0.349	151	0.17
RC29825G00030	9	1248	11232	2859	25.454	351	0.281	212	0.17
RC29801G00300	8	1761	14088	3531	25.064	672	0.382	300	0.17
RC30131G01380	9	1943	17487	6981	39.921	779	0.401	330	0.17
6528	10	432	4320	492	11.389	152	0.352	74	0.171
RC29709G00040	9	1979	17811	7371	41.385	839	0.424	339	0.171
RC29785G00220	8	2027	16216	4042	24.926	730	0.36	347	0.171
RC30079G00070	7	2304	16128	4578	28.385	918	0.398	393	0.171
6457	7	687	4809	924	19.214	236	0.344	118	0.172
RC29827G01370	10	1192	11920	3127	26.233	414	0.347	205	0.172
RC29841G00570	9	2116	19044	6279	32.971	850	0.402	363	0.172
6559	7	510	3570	249	6.975	188	0.369	88	0.173
6130	10	519	5190	180	3.468	170	0.328	90	0.173
6298	11	588	6468	1032	15.955	171	0.291	102	0.173
5116	9	1056	9504	1473	15.499	378	0.358	183	0.173
RC28166G00540	9	1603	14427	3879	26.887	664	0.414	278	0.173
RC29634G00240	7	2278	15946	3094	19.403	963	0.423	395	0.173
RC28359G00120	10	2330	23300	5603	24.047	824	0.354	402	0.173
6439	9	495	4455	456	10.236	190	0.384	86	0.174
RC28830G00050	9	2002	18018	4827	26.79	674	0.337	349	0.174
RC29901G00110	8	2235	17880	4977	27.836	845	0.378	388	0.174
RC30128G01250	10	1309	13090	3712	28.358	502	0.383	229	0.175
RC29992G00030	10	1874	18740	6875	36.686	688	0.367	328	0.175
5188	9	735	6615	2289	34.603	250	0.34	129	0.176
7602	8	828	6624	873	13.179	290	0.35	146	0.176
RC30170G01090	8	1139	9112	2287	25.099	512	0.45	202	0.177
RC29687G00020	7	1624	11368	2068	18.191	579	0.357	288	0.177
5104	9	432	3888	450	11.574	145	0.336	77	0.178
6373	8	843	6744	666	9.875	288	0.342	150	0.178
5933	10	972	9720	285	2.932	330	0.34	173	0.178
RC29923G00180	8	1369	10952	2393	21.85	476	0.348	244	0.178
5421	9	1374	12366	2517	20.354	491	0.357	244	0.178
5326	9	1410	12690	933	7.352	528	0.374	252	0.179
RC29761G00160	10	2883	28830	8463	29.355	1184	0.411	516	0.179
RC30128G03000	8	3562	28496	6371	22.358	1367	0.384	638	0.179
6404	9	700	6300	1308	20.762	272	0.389	126	0.18
6978	10	885	8850	2016	22.78	325	0.367	159	0.18
RC28883G00150	7	1377	9639	2424	25.148	496	0.36	248	0.18
RC28505G00030	9	2254	20286	5622	27.714	999	0.443	406	0.18
6128	10	894	8940	2103	23.523	337	0.377	162	0.181
6295	11	1203	13233	1926	14.555	395	0.328	218	0.181
RC30131G00400	10	1381	13810	4834	35.004	500	0.362	250	0.181
RC30068G01600	9	2315	20835	6444	30.929	861	0.372	418	0.181
RC30078G01030	8	1246	9968	1847	18.529	557	0.447	227	0.182
RC30148G00120	9	1304	11736	3336	28.425	484	0.371	237	0.182
RC30204G00380	8	1311	10488	3543	33.781	501	0.382	238	0.182
RC30147G03900	10	2234	22340	8912	39.893	904	0.405	407	0.182
6780	10	372	3720	171	4.597	131	0.352	68	0.183
5990	7	432	3024	216	7.143	108	0.25	79	0.183
6636	8	627	5016	942	18.78	193	0.308	115	0.183
RC27524G00030	10	969	9690	2724	28.111	424	0.438	177	0.183
RC27504G00120	8	2181	17448	4407	25.258	948	0.435	400	0.183
6412	10	663	6630	921	13.891	239	0.36	122	0.184
RC29732G00120	10	1618	16180	4711	29.116	701	0.433	298	0.184
5271	8	594	4752	402	8.46	214	0.36	110	0.185
RC29863G00100	8	1764	14112	2778	19.685	709	0.402	326	0.185
RC30190G01300	9	2125	19125	5796	30.306	898	0.423	393	0.185
5849	10	549	5490	195	3.552	183	0.333	102	0.186
7241	9	603	5427	165	3.04	238	0.395	112	0.186
RC30128G05000	8	1228	9824	1649	16.785	468	0.381	228	0.186
RC30060G00080	9	2256	20304	4869	23.98	965	0.428	420	0.186
RC29757G00180	8	3225	25800	5091	19.733	1499	0.465	601	0.186
RC29742G00800	8	2546	20368	5422	26.62	1005	0.395	475	0.187
RC29666G00580	10	1380	13800	3684	26.696	571	0.414	259	0.188
RC30170G04240	10	1522	15220	3049	20.033	617	0.405	286	0.188
RC27791G00030	9	1749	15741	4899	31.123	724	0.414	328	0.188
RC29609G00350	10	2034	20340	5805	28.54	808	0.397	382	0.188
6447	9	435	3915	177	4.521	150	0.345	82	0.189
5430	9	477	4293	189	4.403	175	0.367	90	0.189
6454	10	618	6180	807	13.058	216	0.35	117	0.189
5733	9	708	6372	687	10.782	254	0.359	134	0.189
5702	9	855	7695	12	0.156	288	0.337	162	0.189
4942	9	903	8127	1047	12.883	298	0.33	171	0.189
RC29864G00700	10	1684	16840	5197	30.861	651	0.387	319	0.189
6649	10	384	3840	339	8.828	164	0.427	73	0.19
5865	8	1416	11328	1356	11.97	536	0.379	269	0.19
RC28535G00050	9	2567	23103	7383	31.957	1037	0.404	489	0.19
RC28833G00040	7	1201	8407	2281	27.132	454	0.378	229	0.191
RC30091G00080	7	1510	10570	2242	21.211	533	0.353	288	0.191
RC29648G00690	8	4241	33928	7525	22.179	1868	0.44	810	0.191
6550	10	402	4020	426	10.597	165	0.41	77	0.192
6299	8	432	3456	291	8.42	146	0.338	83	0.192
RC30190G01330	7	1419	9933	1740	17.517	524	0.369	272	0.192
RC29912G01700	9	1354	12186	2538	20.827	528	0.39	261	0.193
RC28838G00110	9	1445	13005	4350	33.449	621	0.43	279	0.193
RC29569G00080	7	1225	8575	1558	18.169	511	0.417	238	0.194
RC28806G00020	8	2523	20184	7767	38.481	964	0.382	492	0.195
6198	10	474	4740	75	1.582	150	0.316	93	0.196
6538	9	603	5427	201	3.704	207	0.343	118	0.196
5945	10	780	7800	345	4.423	260	0.333	153	0.196
RC30150G00150	9	1751	15759	3408	21.626	772	0.441	344	0.196
RC29758G00240	9	1844	16596	3879	23.373	804	0.436	361	0.196
RC29747G00170	10	1704	17040	4884	28.662	624	0.366	335	0.197
RC30221G00110	9	2101	18909	4653	24.607	976	0.465	413	0.197
RC30138G02360	8	2101	16808	4076	24.25	790	0.376	417	0.198
RC29626G00050	10	2241	22410	6930	30.924	985	0.44	445	0.199
RC30170G07200	10	2335	23350	6436	27.563	965	0.413	464	0.199
RC30008G00070	9	2541	22869	5889	25.751	1122	0.442	505	0.199
6492	10	549	5490	303	5.519	195	0.355	110	0.2
RC30128G01980	8	1239	9912	2799	28.238	499	0.403	248	0.2
RC29827G00950	10	1659	16590	4470	26.944	734	0.442	331	0.2
RC29889G01180	9	1912	17208	4455	25.889	872	0.456	382	0.2
5090	11	498	5478	543	9.912	167	0.335	100	0.201
6782	10	480	4800	471	9.812	168	0.35	97	0.202
RC30221G00450	9	1765	15885	4875	30.689	803	0.455	356	0.202
6227	10	591	5910	486	8.223	199	0.337	120	0.203
RC29625G00320	9	1593	14337	3318	23.143	664	0.417	323	0.203
RC29866G00140	9	1007	9063	2649	29.229	407	0.404	205	0.204
RC29848G00580	9	2401	21609	5412	25.045	1087	0.453	491	0.204
RC29640G00110	8	1821	14568	2634	18.081	855	0.47	373	0.205
5206	11	540	5940	918	15.455	196	0.363	111	0.206
6265	9	651	5859	918	15.668	241	0.37	134	0.206
5859	10	804	8040	813	10.112	296	0.368	166	0.206
RC29805G00320	10	1758	17580	3945	22.44	664	0.378	362	0.206
RC30170G07260	8	3589	28712	5603	19.514	1640	0.457	739	0.206
6962	11	483	5313	246	4.63	182	0.377	100	0.207
RC29724G00320	10	2380	23800	7552	31.731	927	0.389	493	0.207
RC29631G00540	8	2330	18640	3772	20.236	1127	0.484	485	0.208
RC30147G06820	8	1107	8856	1983	22.392	382	0.345	231	0.209
4890	9	600	5400	1116	20.667	213	0.355	126	0.21
5038	10	720	7200	615	8.542	273	0.379	151	0.21
7279	8	912	7296	330	4.523	352	0.386	194	0.213
RC29908G02090	9	1489	13401	3705	27.647	638	0.428	317	0.213
RC29634G00630	11	1584	17424	4932	28.306	624	0.394	338	0.213
7111	11	627	6897	999	14.485	250	0.399	135	0.215
RC30170G04210	9	1733	15597	3636	23.312	725	0.418	372	0.215
5536	8	375	3000	168	5.6	141	0.376	81	0.216
RC29634G00670	10	1286	12860	2273	17.675	523	0.407	278	0.216
RC29648G00040	10	1597	15970	3706	23.206	705	0.441	345	0.216
RC29739G02050	9	1698	15282	3753	24.558	741	0.436	366	0.216
5664	8	966	7728	315	4.076	403	0.417	210	0.217
RC29917G00050	8	1371	10968	2241	20.432	595	0.434	298	0.217
7628	7	561	3927	429	10.924	225	0.401	123	0.219
6036	11	1365	15015	1962	13.067	493	0.361	299	0.219
RC29801G00630	8	1477	11816	1577	13.346	646	0.437	323	0.219
6746	11	387	4257	759	17.829	139	0.359	85	0.22
6274	10	591	5910	207	3.503	224	0.379	131	0.222
4951	9	579	5211	450	8.636	207	0.358	129	0.223
RC28320G00260	9	1732	15588	2448	15.704	618	0.357	387	0.223
RC30190G01630	11	3174	34914	10293	29.481	1283	0.404	709	0.223
6565	8	491	3928	175	4.455	236	0.481	110	0.224
RC29950G00240	9	1756	15804	4356	27.563	836	0.476	394	0.224
5899	10	1785	17850	3963	22.202	723	0.405	400	0.224
5744	10	354	3540	165	4.661	120	0.339	80	0.226
5562	11	372	4092	312	7.625	124	0.333	84	0.226
5531	10	438	4380	432	9.863	176	0.402	99	0.226
6038	11	1104	12144	1470	12.105	462	0.418	250	0.226
RC30128G00290	10	1471	14710	4930	33.515	685	0.466	333	0.226
RC29791G00070	10	1577	15770	3590	22.765	641	0.406	356	0.226
5941	11	423	4653	342	7.35	164	0.388	96	0.227
6825	7	432	3024	174	5.754	170	0.394	100	0.231
7194	9	468	4212	330	7.835	204	0.436	108	0.231
5791	10	687	6870	552	8.035	255	0.371	159	0.231
4527	9	1314	11826	2085	17.631	502	0.382	304	0.231
6459	9	753	6777	495	7.304	293	0.389	175	0.232
RC29848G02460	9	1700	15300	3669	23.98	666	0.392	394	0.232
RC28823G00010	11	1817	19987	5830	29.169	883	0.486	423	0.233
RC30190G01050	10	1787	17870	4361	24.404	806	0.451	418	0.234
RC30147G02160	9	1460	13140	3042	23.151	570	0.39	344	0.236
5958	11	360	3960	132	3.333	132	0.367	86	0.239
RC30148G00050	11	1421	15631	4207	26.914	675	0.475	340	0.239
RC29908G00120	9	1493	13437	2160	16.075	723	0.484	357	0.239
7336	9	453	4077	69	1.692	182	0.402	110	0.243
6407	8	402	3216	24	0.746	166	0.413	98	0.244
RC29729G01260	10	1229	12290	3224	26.233	601	0.489	301	0.245
RC30059G00030	10	2945	29450	7268	24.679	1451	0.493	731	0.248
RC29801G00690	9	1689	15201	3492	22.972	832	0.493	420	0.249
6946	10	474	4740	426	8.987	179	0.378	119	0.251
RC30190G05190	9	1466	13194	2181	16.53	663	0.452	369	0.252
4724	10	693	6930	567	8.182	295	0.426	175	0.253
5357	11	351	3861	336	8.702	119	0.339	89	0.254
RC29864G00660	10	1687	16870	4381	25.969	740	0.439	428	0.254
RC30147G04380	9	1966	17694	3276	18.515	896	0.456	501	0.255
6164	11	351	3861	45	1.166	133	0.379	90	0.256
RC27847G00040	8	1021	8168	1226	15.01	446	0.437	264	0.259
RC30128G01760	9	1658	14922	3936	26.377	850	0.513	442	0.267
RC29929G00690	11	1329	14619	4311	29.489	602	0.453	356	0.268
6733	9	393	3537	129	3.647	173	0.44	106	0.27
RC30147G04830	8	1620	12960	2268	17.5	860	0.531	437	0.27
RC29698G00030	10	1740	17400	3954	22.724	865	0.497	476	0.274
RC29669G00050	8	1540	12320	4091	33.206	634	0.412	441	0.286
6148	9	465	4185	168	4.014	207	0.445	135	0.29
5942	11	615	6765	177	2.616	274	0.446	183	0.298
6072	10	666	6660	570	8.559	320	0.48	201	0.302
RC30114G00240	8	2051	16408	3172	19.332	1129	0.55	657	0.32
Median	8	1742	14777	4077	28.286	608	0.342	242	0.141
1/3 median	2.66667	580.667	4925.67	1359	9.42867	202.667	0.114	80.6667	0.047
2/3 median	5.33333	1161.33	9851.33	2718	18.8573	405.333	0.228	161.333	0.094
Mean	8.45048	1857.77	15556.9	5063.75	28.3045	621.706	0.341535	257.481	0.14793
SD	1.13629	1023.82	9046.59	4680.45	12.5163	325.093	0.065012	133.502	0.0456294
Median-SD	6.86371	718.177	5730.41	-603.45	15.7697	282.907	0.276988	108.498	0.0953706
Median-2SD	5.72743	-305.646	-3316.18	-5283.9	3.25344	-42.1855	0.211976	-25.0042	0.0497413
Median+SD	9.13629	2765.82	23823.6	8757.45	40.8023	933.093	0.407012	375.502	0.186629
Median+2SD	10.2726	3789.65	32870.2	13437.9	53.3186	1258.19	0.472024	509.004	0.232259
Mean-SD	7.31419	833.947	6510.3	383.304	15.7882	296.613	0.276523	123.979	0.1023
Mean-2SD	6.17791	-189.876	-2536.29	-4297.15	3.2719	-28.4794	0.211511	-9.52336	0.056671
Mean+SD	9.58676	2881.59	24603.5	9744.2	40.8207	946.799	0.406547	390.983	0.193559
Mean+2SD	10.723	3905.42	33650.1	14424.7	53.337	1271.89	0.471559	524.485	0.239188
Max	11	9570	105270	56022	63.196	2032	0.55	1081	0.32
Min	7	351	2604	12	0.156	96	0.189	36	0.08

## Sheet: Table S6-Nuclear_Capture-Clusio
Table S6. Summary of loci length captured for the 626 nuclear loci selected to design the kit used in this study and the 353 nuclear loci from the Angiosperms353 panel.
							Gene ID	RC30060G00080	RC29629G00780	RC30169G03870	7333	5926	RC30128G05030	RC30174G02400	RC29648G01000	RC29747G00340	RC30129G00130	RC29589G00180	RC28166G00540	RC29687G00020	RC29805G00320	RC29698G00010	RC30075G00380	RC28094G00110	RC29791G00220	RC29692G00100	RC29990G00020	RC29805G00150	5870	6913	RC30190G01300	6496	RC29701G00160	5941	RC30170G06790	RC30170G05900	RC29888G00080	5280	RC29929G00690	4757	6221	RC29729G01330	RC29092G00140	RC30114G00240	RC29171G00040	RC29764G00170	6641	RC29768G00030	RC30128G04100
Family	Taxon	Species	Capture success	Number of loci retrieved	TotalLength	443014	MeanLength	1715	1854	1866	375.429	689.1	1297.71	773.625	993	957.375	1207.67	1689	1172	1328.57	1363.5	1937.4	930.375	1693.71	1409.25	1474.29	1444	1723	573.857	852.545	1481	640.875	714	391.909	741.333	1005	845	910.875	937.091	624	568.714	1643.57	1021.5	1654.5	1578.6	1383	505.286	772.5	1448.57
Bonnetiaceae	Ploiarium elegans	C1103	119.031	591				912	1884	0	378	531	843	0	210	426	888	924	732	1050	1164	1953	450	1302	0	678	144	522	570	777	132	318	603	345	471	1080	639	1065	678	411	603	447	762	1101	1674	1086	0	339	1026
Bonnetiaceae	Bonnetia sessilis	C848	39.2642	425				141	717	1206	258	0	168	111	0	0	957	438	339	786	1116	219	0	282	0	165	0	0	0	360	0	156	0	159	165	228	108	672	204	0	0	0	621	255	423	501	0	126	0
Bonnetiaceae	Bonnetia paniculata	SRR16214477	138.438	550				1977	801	0	378	750	699	984	1074	1260	717	1071	1182	1215	900	873	903	1476	0	333	984	1854	693	0	1113	687	729	420	912	1074	777	1119	0	774	0	1347	756	1527	1722	1317	0	798	1362
Calophyllaceae	Lebrunia bushaie	C1102	93.8909	590				1749	795	1299	180	498	813	420	330	927	756	273	291	894	900	762	126	522	0	333	309	1530	513	609	240	0	447	84	432	927	768	885	714	498	210	498	447	861	1272	711	0	579	1134
Calophyllaceae	Haploclathra paniculata	C1141	139.861	607				1974	804	1455	378	714	960	738	663	972	969	1074	1131	1086	1362	942	891	1350	0	333	921	1860	573	747	660	261	741	423	456	981	897	1119	831	513	663	474	759	1374	1680	1203	0	594	1125
Calophyllaceae	Mesua ferrea	C1142	155.988	605				1980	2001	1386	378	828	1068	981	663	1224	1221	1071	1149	1254	1395	1038	906	1377	0	333	984	1857	546	870	240	687	741	363	837	1095	996	1098	927	753	663	813	762	1584	1779	1338	0	954	1392
Calophyllaceae	Clusiella elegans	C1172	45.8864	478				423	393	402	249	261	654	0	153	357	675	321	351	618	132	588	270	348	0	168	459	603	153	759	0	0	0	0	0	306	222	795	171	303	0	0	0	417	528	711	0	429	1173
Calophyllaceae	Poeciloneuron indicum	C1174	165.324	608				1677	2046	1284	378	708	1050	975	468	1212	1641	1560	1095	1092	1278	1959	801	1482	0	1074	750	1857	561	870	1020	687	597	363	891	1236	981	1119	1509	738	654	918	882	1533	1788	1203	0	810	1413
Calophyllaceae	Calophyllum brasiliense	C835	166.424	607				1617	2019	1539	378	714	1068	975	468	1260	1638	1545	1197	1233	1335	1926	867	1449	0	1374	879	1857	483	840	660	687	600	420	876	1074	882	1119	873	738	663	717	696	1473	1686	1317	0	894	1359
Calophyllaceae	Endodesmia calophylloides	C839	148.382	608				1947	795	1344	378	723	1050	993	591	885	936	747	414	1083	906	924	405	1485	0	333	960	1857	660	807	795	318	606	423	774	1089	885	1119	744	750	663	1194	759	1560	1680	1341	0	774	1377
Calophyllaceae	Caraipa llanorum	C841	131.921	607				1740	795	1458	378	594	957	213	546	1002	948	744	1056	1086	1386	2010	735	855	0	150	642	1842	552	789	252	381	381	420	843	1095	600	1056	918	738	579	555	759	1230	1554	1128	0	720	1227
Calophyllaceae	Kielmeyera coriacea	C851	118.67	603				1650	2022	1143	93	501	558	618	318	1002	1008	915	945	1065	1131	897	747	954	0	324	651	1791	561	816	624	516	492	393	390	666	543	1089	816	618	243	714	690	1179	1551	663	0	786	1233
Calophyllaceae	Mammea vatoensis	C852	151.393	607				960	801	1845	378	717	693	972	150	1257	1233	1074	1116	1086	1401	942	906	1446	0	333	774	1848	546	807	981	687	720	423	471	1086	996	1119	1029	717	663	903	762	1566	1812	1203	0	801	1419
Calophyllaceae	Marila laxiflora	C853	171.278	608				1614	2046	1281	378	828	1044	984	486	1254	1641	1584	1170	1077	1335	1953	756	1485	0	834	981	1857	516	867	1077	687	669	363	822	1089	993	1101	831	744	660	1137	831	1548	1761	1290	0	939	1416
Calophyllaceae	Neotatea longifolia	C854	165.912	608				1656	2010	1287	378	792	1068	939	483	1227	1641	1536	1014	1056	1347	1821	891	1542	0	783	798	1854	537	870	870	687	591	420	783	1089	981	1119	849	747	663	876	843	1527	1731	1197	0	663	1389
Calophyllaceae	Mammea americana	ERR2040359	95.1004	495				633	804	1692	0	525	537	456	0	201	1029	801	1101	1020	1431	903	0	0	0	333	831	402	693	807	573	687	0	423	0	150	1014	948	363	339	0	0	0	1311	1758	1056	0	321	1419
Calophyllaceae	Kielmeyera petiolaris	ERR7621021	29.6388	236				0	0	0	378	318	0	615	0	0	0	0	0	0	351	0	0	0	0	0	0	0	429	789	0	441	0	363	0	0	0	1110	795	627	573	741	0	0	0	123	0	408	0
Calophyllaceae	Caraipa densifolia	ERR7621022	24.4096	223				0	0	0	378	324	0	615	0	0	0	0	0	0	393	0	0	0	0	0	0	0	459	789	0	459	0	189	0	0	0	1029	636	399	570	648	0	0	0	0	0	0	0
Calophyllaceae	Calophyllum longifolium	SRR15016251	67.8094	262				0	2379	0	0	0	0	0	0	0	0	1026	0	0	0	2031	729	0	0	1152	975	1368	318	711	0	516	762	264	0	597	0	0	0	0	0	1092	0	0	1641	768	0	0	879
Calophyllaceae	Calophyllum inophyllum	SRR17138441	25.4633	287				315	594	105	0	0	0	0	0	0	0	717	777	0	522	0	0	0	0	306	87	1404	141	0	0	87	0	0	0	279	0	519	0	0	0	0	207	138	261	435	0	0	0
Calophyllaceae	Calophyllum brasiliense	SRR3943668	171.257	586				1779	2376	0	384	486	1044	0	1443	0	1713	1551	1092	990	1194	2124	1284	1833	0	1737	1362	1356	690	840	1530	687	843	423	666	774	663	1119	1179	600	636	1821	888	1512	2034	1299	0	474	1233
Calophyllaceae	Calophyllum macrocarpum	SRR7412626	84.6373	422				93	0	0	300	714	714	0	0	0	0	0	816	846	1125	0	936	222	0	0	588	0	678	876	1077	687	0	414	0	1026	894	1119	378	531	0	0	0	1230	246	801	0	0	0
Calophyllaceae	Kayea nuda	C1143	136.411	606				1611	2631	1263	378	717	816	546	456	306	1641	1527	705	1083	1320	1941	456	1071	0	483	486	1854	411	807	573	243	486	360	672	930	759	1014	792	618	492	441	696	1224	1638	1080	0	465	1188
Celastraceae	Elaeodendron orientale	ERR7618728	23.618	194				0	0	0	378	405	0	450	0	0	0	0	0	0	0	0	0	126	0	0	0	0	561	789	0	456	0	420	0	0	0	1065	270	336	570	0	0	0	0	0	0	0	0
Celastraceae	Stackhousia minima	ERR7619745	17.3013	177				0	0	0	156	390	0	0	0	0	0	0	0	0	0	0	0	0	0	0	201	0	390	840	0	303	0	0	0	0	0	885	237	342	0	0	0	0	0	0	0	0	0
Celastraceae	Tripterygium wilfordii	SRR12059219	104.615	476				0	0	0	378	537	0	0	966	0	0	0	0	873	1125	0	0	0	0	0	186	1317	678	840	0	687	477	420	663	870	645	1086	0	531	303	192	942	1284	1575	1161	0	0	0
Clusiaceae	Garcinia brasiliensis	C837	70.5188	524				789	1371	0	219	72	0	375	627	0	1014	684	138	0	1119	1482	252	1044	0	129	732	0	342	234	312	0	249	345	0	366	324	804	753	279	0	702	696	552	1269	456	0	288	855
Clusiaceae	Symphonia globulifera	C846	82.1067	569				861	1185	711	390	168	306	126	777	0	1425	942	147	795	1173	1590	375	759	0	147	513	756	459	462	318	108	183	264	0	123	204	492	315	270	0	378	663	579	978	543	0	300	540
Clusiaceae	Moronobea riparia	C849	68.9673	538				447	1251	675	393	102	330	84	1026	207	429	1479	162	0	897	1575	420	192	0	0	441	1113	102	261	135	153	0	0	0	93	150	627	165	342	0	339	588	420	753	546	0	0	363
Clusiaceae	Tovomita fructipendula	ERR10978005	18.1728	191				0	0	0	390	219	0	0	0	0	0	0	0	0	0	0	0	0	0	0	0	0	162	756	0	414	0	162	0	0	0	807	270	411	153	453	0	0	0	0	0	0	0
Clusiaceae	Garcinia oblongifolia	ERR2040362	133.813	491				1980	2172	3462	333	477	378	264	681	0	1749	1638	1320	375	1164	1677	450	717	0	0	1389	0	693	840	1113	687	750	423	630	0	507	0	1131	552	0	642	861	1869	2130	0	0	279	447
Clusiaceae	Garcinia livingstonei	ERR2040363	101.299	496				1734	2001	2475	0	375	384	0	636	0	1521	1443	225	0	906	549	246	783	0	0	1356	0	681	666	558	687	0	423	261	0	663	297	1101	501	0	1293	897	1278	2082	1170	0	282	0
Clusiaceae	Moronobea coccinea	ERR7621023	33.9768	244				0	0	0	390	450	0	0	0	0	0	264	0	0	651	0	0	0	0	504	0	0	516	840	0	687	0	321	0	0	0	1047	831	420	519	846	0	0	213	0	0	297	0
Clusiaceae	Garcinia anomala	SRR14356990	133.477	523				1347	1896	1305	378	792	1134	945	0	0	768	1353	963	0	1275	1851	942	1434	0	1191	1164	0	678	918	1473	687	720	405	699	1059	894	1200	735	660	711	0	903	1362	1719	282	0	0	0
Clusiaceae	Garcinia portoricensis	SRR19237490	13.2199	126				0	0	0	0	0	0	0	0	0	0	0	348	0	0	0	0	0	0	0	0	0	0	0	0	0	0	0	0	189	0	63	0	0	0	0	0	0	0	0	0	0	0
Clusiaceae	Clusia rosea	SRR7412628	64.1384	425				693	90	0	0	459	684	0	0	441	720	0	516	1218	774	1062	225	1020	0	0	984	333	0	840	0	0	471	420	897	546	777	0	987	774	192	741	630	837	402	396	0	753	657
Hypericaceae	Harungana madagascarensis	C105	169.216	608				1653	2112	1302	393	828	1113	954	1089	1098	924	1584	858	1035	1254	2283	1035	1617	0	1422	891	1998	657	876	1437	687	729	423	744	1140	888	1203	708	567	663	1383	966	1401	1719	1350	0	558	1545
Hypericaceae	Psorospermum senegalense	C109	162.814	607				1560	2007	1338	393	828	1050	1014	783	1086	912	1581	1068	1029	1263	2238	882	1620	0	1392	1059	2079	630	876	1440	684	330	411	744	1140	879	861	702	555	663	1164	753	1146	1698	1239	0	720	1272
Hypericaceae	Hypericum foliosum	C114	198.017	608				1935	2478	1611	399	828	1614	1161	1134	1365	1119	1986	1494	1425	1518	2943	1203	1737	0	2022	1617	2490	666	876	1833	687	726	423	831	1245	900	1203	1155	594	705	1656	1185	1467	2013	1386	0	813	1680
Hypericaceae	Hypericum galioides	C133	176.664	532				1953	0	1602	0	828	1500	1074	1125	1095	993	1383	1098	2235	1554	2922	891	1758	0	1989	1506	0	600	876	1764	687	924	0	966	1332	903	1203	732	669	666	1755	1095	1422	2157	1302	0	951	1284
Hypericaceae	Eliea articulata	C189	177.242	607				1752	2151	1371	393	828	1128	963	1122	1254	939	1914	1209	1083	1401	2601	885	1656	0	1566	1116	2082	654	876	1578	687	723	423	735	1149	888	1203	702	591	705	1296	1104	1374	1773	1413	0	639	1719
Hypericaceae	Harungana rubescens	C192	169.075	608				1653	2112	1299	393	828	1113	999	1098	1287	924	1584	834	1035	1272	2355	942	1602	0	1404	810	2019	654	876	1395	687	726	411	810	1152	888	1098	708	591	663	1440	1053	1401	1764	1383	0	567	1545
Hypericaceae	Hypericum longistylum	C301	192.058	608				1779	2328	1593	396	828	1596	957	1134	1344	1131	1779	1383	1119	1560	2832	1170	1632	0	1869	1170	3939	672	876	1578	687	729	411	792	1236	882	1203	1098	600	705	1692	1128	1449	2025	1311	0	750	1701
Hypericaceae	Hypericum calcicola	C366	192.667	608				1854	2460	1614	396	828	1692	1053	1176	1092	1128	1914	1194	1152	1356	2568	891	1683	0	1839	1206	2091	675	876	1725	687	744	423	759	1221	900	1203	987	594	705	1632	1113	1461	2004	1386	0	735	1695
Hypericaceae	Hypericum tomentosum	C428	201.697	608				1908	2409	1629	396	828	1677	1014	1467	1407	1266	1932	1449	1461	1590	2757	1377	2205	0	1947	1269	2403	675	876	1806	687	732	423	879	1248	933	1257	1116	621	711	1794	1131	1869	2082	1488	0	726	1560
Hypericaceae	Hypericum elodes	C69	165.002	531				1653	0	1356	0	828	1614	1062	1104	1206	924	1722	1191	1095	1407	2691	957	1626	0	1647	1044	0	636	876	1560	687	723	0	0	1188	912	1203	696	567	705	1626	1110	1437	1947	1302	0	741	1566
Hypericaceae	Cratoxylum arborescens	C702	162.52	605				1563	2298	1329	393	723	1143	0	1041	915	891	1749	981	1089	1125	2337	753	1371	0	1470	774	1884	585	876	1404	516	729	423	777	996	858	1098	717	564	651	1419	981	1326	1455	1359	0	654	1275
Hypericaceae	Cratoxylum formosum subsp. formosum	C704	152.941	605				1542	1683	1350	378	792	1149	816	594	915	972	1410	1002	1098	1350	2148	759	1341	0	1266	813	1845	612	768	1377	432	723	423	771	990	897	1098	570	594	702	792	837	1158	1671	1290	0	279	1275
Hypericaceae	Cratoxylum glaucum	C705	166.878	601				1563	1929	1320	393	759	1143	0	1113	1050	1008	1593	1206	1098	1389	2253	753	1581	0	1470	957	1965	165	774	1485	687	729	423	732	1101	888	1155	711	588	651	0	837	1359	1815	1359	0	654	1692
Hypericaceae	Cratoxylum formosum subsp. pruniflorum	C706	156.036	606				1497	1917	1350	378	792	1050	897	1023	1002	1002	1425	936	1098	1350	2109	759	1599	0	702	750	2028	585	789	1386	516	666	423	771	990	888	1194	570	564	663	792	972	1149	1677	1236	0	282	1575
Hypericaceae	Vismia baccifera	C708	137.278	605				1212	1902	1302	378	792	1023	777	1053	1023	933	1227	786	1002	1137	2235	795	1266	0	1056	465	1854	609	876	912	432	462	423	627	1047	909	1098	531	429	663	525	762	1182	1410	1260	0	576	1476
Hypericaceae	Vismia bilbergiana	C709	156.675	605				1350	2064	1359	393	792	1110	1005	1110	1119	933	1383	1083	1035	1260	2289	768	1587	0	1239	465	1866	651	876	1275	609	726	423	798	1140	888	1098	585	567	663	1344	963	1395	1698	1353	0	594	1605
Hypericaceae	Vismia cayennensis	C710	142.068	606				1524	1911	1356	378	792	1023	933	846	1008	912	1290	756	954	1260	2130	615	1398	0	936	465	1908	618	786	987	597	630	423	657	1110	909	966	570	564	663	960	687	1116	1608	1245	0	594	1470
Hypericaceae	Vismia guianensis	C711	154.311	607				1350	2055	867	393	792	1050	954	1062	1011	933	1383	1086	972	1254	2289	768	1587	0	1005	516	1908	657	873	1170	531	726	423	798	1143	888	1203	708	567	663	1344	816	1206	1698	1359	0	462	1593
Hypericaceae	Cratoxylum cochinchinense	ERR7621010	38.4841	299				0	0	0	393	591	0	984	0	0	0	0	348	0	405	0	0	0	0	231	0	0	240	876	0	687	0	369	0	0	138	1050	570	447	189	681	0	0	294	0	0	177	0
Linaceae	Linum suffruticosum	C947	60.0259	447				0	0	876	378	393	228	0	276	0	0	1284	231	0	1131	267	0	582	0	0	0	594	522	750	0	318	0	354	153	243	288	1020	576	495	0	0	552	864	0	693	0	0	0
Linaceae	Linum tenue	ERR10035165	58.8252	340				0	0	1299	0	753	0	0	0	0	0	0	417	0	0	0	0	1095	0	0	0	999	690	837	0	318	0	345	0	0	510	0	600	591	117	0	0	933	1008	867	0	0	0
Ochnaceae	Ochna serrulata	ERR2040388	112.616	502				1377	0	1419	306	537	285	0	1203	0	1212	0	819	0	948	2337	216	351	0	0	1749	1617	0	837	1767	687	237	420	636	252	0	1065	462	528	0	1746	1248	1296	1974	0	0	0	1002
Ochnaceae	Cespedesia spathulata	ERR5034039	30.2794	238				0	0	498	378	450	0	0	0	0	0	0	0	0	657	0	0	0	0	0	648	837	447	837	0	687	0	282	0	0	0	981	462	495	0	798	0	0	102	0	0	0	0
Ochnaceae	Godoya obovata	ERR5034041	28.6711	222				0	0	477	378	450	0	0	0	0	0	0	0	0	0	564	0	0	0	0	348	408	387	837	0	687	0	327	0	0	0	1065	462	495	0	798	0	0	0	0	0	0	498
Ochnaceae	Brackenridgea zanguebarica	ERR5034068	27.8504	263				0	0	189	306	393	0	222	0	0	0	0	117	0	0	0	0	0	0	0	0	318	168	837	0	621	0	420	0	0	0	948	462	495	0	291	0	0	261	0	0	0	696
Ochnaceae	Campylospermum reticulatum	ERR5034069	21.7727	181				0	0	0	306	372	0	0	0	0	0	0	0	0	0	0	0	0	0	0	0	0	96	837	0	672	0	348	0	0	0	981	459	495	279	969	0	0	0	0	0	0	0
Ochnaceae	Fleurydora felicis	ERR5034071	28.3014	234				0	0	0	384	372	0	0	0	0	0	0	0	0	411	0	0	0	0	0	195	0	351	837	0	684	0	318	0	0	0	1032	528	495	0	771	0	0	0	0	0	96	0
Podostemaceae	Dalzellia ubonensis	DRR238799	142.271	542				1407	1740	1302	393	801	1194	933	0	0	789	1347	1038	0	1233	1833	969	1539	0	1413	1161	360	687	876	1506	687	687	414	741	1089	915	1200	702	591	708	0	954	1335	1686	729	0	0	0
Podostemaceae	Hydrobryum japonicum	DRR238809	129.353	517				1347	1716	1077	0	798	1131	933	0	0	768	963	972	0	1164	1947	0	1449	0	1383	1152	393	687	930	1470	687	678	396	723	681	909	1116	705	588	711	0	903	1311	1737	648	0	0	0
Podostemaceae	Polypleurum stylosum	DRR238819	125.275	508				1347	1701	0	378	825	1125	939	0	0	768	1353	996	0	1134	1947	927	1458	0	0	750	0	687	930	1434	687	687	399	705	0	909	1200	780	582	711	0	924	1344	1719	0	0	0	0
Podostemaceae	Terniopsis brevis	DRR238825	149.237	551				1590	1950	1359	378	828	1179	912	0	0	789	1266	1050	0	1233	1857	1005	1638	0	1431	1272	0	687	840	1452	687	693	414	744	1059	906	1203	816	594	708	0	951	1338	1683	861	0	0	0
Podostemaceae	Weddellina squamulosa	DRR238827	140.656	529				1347	1953	1281	0	816	1185	936	0	0	795	1422	1005	0	1197	1914	1008	1563	0	0	1170	0	687	930	1473	687	687	417	699	1047	909	1134	708	585	708	0	945	1368	1698	930	0	0	0
Podostemaceae	Zeylanidium tailichenoides	DRR258785	52.0798	378				1128	201	0	0	498	219	0	0	0	237	0	0	0	0	198	0	1263	0	0	765	0	183	924	249	0	0	138	633	93	0	264	660	204	0	0	906	168	1632	207	0	0	0
Podostemaceae	Podostemum ceratophyllum	SRR7412633	97.2978	540				1296	936	0	0	0	453	0	135	0	588	1668	639	0	441	990	573	738	0	975	1578	552	657	840	1008	0	477	423	753	0	663	0	873	600	0	1638	624	1104	696	1308	0	0	1200
		MEAN	110.397	483.557			Loci retrieved	53	50	49	57	65	52	46	43	36	51	52	57	41	60	54	49	54	0	47	58	48	66	67	49	63	47	63	47	53	54	65	65	66	48	52	52	56	60	55	0	45	45
							Percentage loci success	75.7143	71.4286	70	81.4286	92.8571	74.2857	65.7143	61.4286	51.4286	72.8571	74.2857	81.4286	58.5714	85.7143	77.1429	70	77.1429	0	67.1429	82.8571	68.5714	94.2857	95.7143	70	90	67.1429	90	67.1429	75.7143	77.1429	92.8571	92.8571	94.2857	68.5714	74.2857	74.2857	80	85.7143	78.5714	0	64.2857	64.2857
							Mean percentage of loci retrieved	77.2455
[truncated: 584 more columns]

## Sheet: Table S6-Nuclear_capture_Angios
Table S6. Summary of loci length captured for the 626 nuclear loci selected to design the kit used in this study and the 353 nuclear loci from the Angiosperms353 panel.
							Gene ID	5703	5038	6216	5018	6860	6398	5366	7324	6572	5816	6298	7273	5620	6383	6379	6782	6924	5840	5866	6532	7367	5032	5328	6528	5162	5842	6072	6620	7361	6068	7577	5554	6274	5299	5271	5949	5772	5357	6641	6914	6376	5849
Family	Taxon	Species	Capture success	Number of loci retrieved	TotalLength	287636	MeanLength	1063.6	696.923	951.249	1252.27	587.193	375.959	1272.94	691.12	917.284	1676.9	521.179	426.265	1045.35	1078.54	295.336	475.178	1208.65	828.421	745.739	258.073	341.851	933.387	496.355	433.753	1421.1	1211.74	663.225	651.291	571.738	272.493	490.868	1333.18	591.706	933.624	595.245	550.406	621.383	351.835	570.371	744.342	673.011	542.778
Bonnetiaceae	Ploiarium elegans	C1103	45.0152	202				504	465	324	972	0	0	0	687	711	1167	522	0	0	516	0	342	0	0	189	0	0	264	0	378	0	0	390	0	0	0	0	1137	405	615	528	0	0	351	558	0	546	456
Bonnetiaceae	Bonnetia sessilis	C848	17.7318	157				0	0	84	639	0	0	0	126	153	534	90	0	0	0	0	246	0	0	111	0	0	0	0	210	0	0	105	0	0	0	0	525	150	138	0	0	0	201	336	0	138	180
Bonnetiaceae	Bonnetia paniculata	SRR16214477	11.3101	102				0	0	0	672	0	0	0	276	0	0	0	0	0	510	0	0	357	0	0	0	0	105	429	0	399	0	312	0	0	0	0	351	261	120	0	0	0	0	0	0	102	0
Calophyllaceae	Lebrunia bushaie	C1102	29.4695	192				348	129	114	486	0	0	0	690	615	753	132	0	0	99	0	291	0	0	327	0	0	0	0	210	0	0	81	0	0	0	0	942	408	348	252	0	0	351	138	0	471	339
Calophyllaceae	Haploclathra paniculata	C1141	53.2662	212				798	606	750	1254	0	0	0	693	588	1452	522	0	192	957	0	429	0	0	876	0	0	468	0	378	0	0	618	0	0	0	0	1053	582	942	441	0	0	351	537	0	543	465
Calophyllaceae	Mesua ferrea	C1142	41.1635	203				408	141	510	1062	0	0	0	642	495	1065	303	0	0	90	0	351	0	0	303	0	0	480	0	375	0	0	414	0	0	0	0	1035	591	579	417	0	0	348	225	0	243	276
Calophyllaceae	Clusiella elegans	C1172	10.0346	109				0	0	114	162	0	0	0	0	369	378	0	0	0	0	0	225	0	0	0	0	0	0	0	210	0	0	0	0	0	0	0	0	264	0	0	0	0	162	153	0	0	0
Calophyllaceae	Poeciloneuron indicum	C1174	51.6173	204				615	540	747	1191	0	0	0	693	723	1395	522	0	0	615	0	432	0	0	762	0	0	576	0	378	0	0	513	0	0	0	0	912	582	942	504	0	0	351	558	0	543	465
Calophyllaceae	Calophyllum brasiliense	C835	14.1335	143				165	228	150	111	0	0	0	0	240	600	294	0	0	96	0	255	0	0	0	0	0	0	0	0	0	0	81	0	0	0	0	0	579	171	171	0	0	351	0	0	285	279
Calophyllaceae	Endodesmia calophylloides	C839	42.8291	205				438	387	588	1089	0	0	0	393	669	951	522	0	0	417	0	351	0	0	549	0	0	54	0	378	0	0	276	0	0	0	0	1176	408	570	330	0	0	351	411	0	576	408
Calophyllaceae	Caraipa llanorum	C841	17.9226	158				147	141	93	0	0	0	0	564	144	651	156	0	0	0	0	255	0	0	0	0	0	0	0	210	0	0	321	0	0	0	0	414	150	0	171	0	0	288	153	0	111	114
Calophyllaceae	Kielmeyera coriacea	C851	37.3701	205				411	405	348	912	0	0	0	642	429	1071	456	0	0	561	0	348	0	0	330	0	0	246	0	297	0	0	414	0	0	0	0	1188	531	582	321	0	0	345	336	0	453	408
Calophyllaceae	Mammea vatoensis	C852	53.5134	205				675	651	843	1254	0	0	0	693	588	1458	522	0	0	534	0	462	0	0	765	0	0	591	0	378	0	0	606	0	0	0	0	1287	576	879	516	0	0	351	558	0	591	465
Calophyllaceae	Marila laxiflora	C853	53.8983	204				639	651	831	1194	0	0	0	693	636	1464	522	0	0	963	0	432	0	0	873	0	0	600	0	375	0	0	645	0	0	0	0	1296	585	789	531	0	0	351	570	0	591	504
Calophyllaceae	Neotatea longifolia	C854	51.4942	204				600	585	759	1254	0	0	0	693	717	1446	522	0	0	762	0	429	0	0	648	0	0	591	0	378	0	0	618	0	0	0	0	1017	585	768	528	0	0	351	459	0	591	465
Calophyllaceae	Mammea americana	ERR2040359	33.1294	193				558	207	894	1254	195	0	0	693	456	1026	0	411	0	0	186	0	1050	819	129	0	342	285	0	336	0	0	477	645	0	0	483	783	525	771	0	423	0	351	552	0	543	453
Calophyllaceae	Kielmeyera petiolaris	ERR7621021	67.0211	341				192	363	528	822	489	222	879	666	672	1335	519	237	1020	654	204	351	1056	819	264	237	225	561	402	381	1215	435	516	498	90	171	429	876	408	468	402	474	615	195	558	666	555	381
Calophyllaceae	Caraipa densifolia	ERR7621022	56.876	336				171	228	582	984	429	216	834	681	672	1032	375	90	1020	357	207	351	1056	792	252	237	120	267	444	291	1005	423	96	501	93	117	204	855	408	195	195	372	612	195	360	660	342	279
Calophyllaceae	Calophyllum longifolium	SRR15016251	81.1171	295				1215	699	0	1254	594	378	1272	597	0	1746	522	426	585	243	276	480	1200	285	879	249	0	714	498	432	0	516	627	669	576	267	474	1128	591	939	594	534	0	351	0	741	678	540
Calophyllaceae	Calophyllum inophyllum	SRR17138441	4.50986	41				0	0	0	0	0	0	0	0	0	0	150	0	0	0	0	0	0	0	0	0	0	0	345	0	0	0	0	0	0	0	0	0	0	0	0	0	0	0	0	0	0	0
Calophyllaceae	Calophyllum brasiliense	SRR3943668	75.4328	278				1215	699	942	1254	507	378	1272	693	864	1746	522	426	0	720	243	480	1200	819	879	249	333	879	489	432	0	0	432	669	576	267	372	1128	591	939	594	534	615	351	555	741	519	540
Calophyllaceae	Calophyllum macrocarpum	SRR7412626	18.1896	108				228	0	678	0	555	0	0	555	462	0	522	0	0	0	0	0	705	819	0	0	333	0	0	432	0	0	630	636	0	0	0	387	0	0	534	0	0	0	558	0	0	423
Calophyllaceae	Kayea nuda	C1143	55.4899	203				489	699	936	1254	0	0	0	693	915	1431	522	0	0	1239	0	351	0	0	873	0	0	624	0	378	0	0	666	0	0	0	0	1437	591	939	441	0	0	345	552	0	669	540
Celastraceae	Elaeodendron orientale	ERR7618728	84.4421	348				219	531	633	1122	537	375	1053	693	912	918	516	258	1029	300	207	480	1197	828	381	210	312	741	441	372	1290	621	624	501	360	249	318	1137	471	417	402	528	558	351	561	717	441	540
Celastraceae	Stackhousia minima	ERR7619745	75.5131	337				393	327	567	1194	489	312	882	693	909	924	480	393	1023	510	213	480	1038	825	588	228	222	603	498	369	1290	228	465	486	156	222	318	1050	591	288	327	405	528	195	336	729	636	540
Celastraceae	Tripterygium wilfordii	SRR12059219	95.2411	344				1080	630	822	1236	582	378	1275	693	918	1596	522	426	1026	1113	276	480	1185	732	879	258	342	903	495	369	1425	1260	660	630	576	270	498	1149	582	942	579	528	612	351	564	726	669	540
Clusiaceae	Garcinia brasiliensis	C837	54.6951	206				786	657	903	1242	0	0	0	693	894	1452	522	0	0	1080	0	462	0	0	855	0	0	804	0	378	0	0	618	0	0	0	0	726	591	876	531	0	0	351	534	0	642	540
Clusiaceae	Symphonia globulifera	C846	10.5195	115				165	0	0	339	0	0	0	126	144	201	141	0	0	0	0	255	0	0	0	0	0	0	0	192	0	0	297	0	0	0	0	690	357	87	0	0	0	171	0	0	93	276
Clusiaceae	Moronobea riparia	C849	6.42687	103				0	0	0	165	0	0	0	117	285	0	0	0	0	0	0	201	0	0	84	0	0	0	0	0	0	0	114	0	0	0	0	0	114	351	0	0	0	0	87	0	93	150
Clusiaceae	Tovomita fructipendula	ERR10978005	45.7182	312				0	129	441	690	453	0	504	693	375	1152	189	396	885	285	0	255	879	438	75	225	120	336	336	375	621	168	198	504	0	198	171	1038	408	759	144	417	459	198	333	636	324	129
Clusiaceae	Garcinia oblongifolia	ERR2040362	39.4144	198				0	0	915	699	300	0	0	693	918	1113	522	0	504	0	213	459	1194	828	0	105	342	0	0	432	0	0	657	669	0	273	0	195	591	399	579	363	318	351	471	0	0	0
Clusiaceae	Garcinia livingstonei	ERR2040363	40.4198	235				396	228	465	552	525	351	0	576	0	1014	495	180	330	552	99	0	1158	828	0	246	342	342	0	432	210	0	273	597	198	273	225	1467	447	168	285	207	0	348	558	0	288	474
Clusiaceae	Moronobea coccinea	ERR7621023	75.7196	336				405	441	738	1197	567	90	735	693	909	1464	522	396	1032	813	207	255	1026	828	174	252	312	660	495	375	1092	372	426	504	93	267	330	1230	591	750	459	519	459	348	555	660	498	315
Clusiaceae	Garcinia anomala	SRR14356990	0.850032	12				0	0	0	0	0	0	0	0	0	0	0	0	0	0	0	0	0	0	0	0	0	0	0	0	0	0	0	0	0	0	0	0	0	0	0	0	0	0	0	174	0	0
Clusiaceae	Garcinia portoricensis	SRR19237490	93.3095	340				1227	699	939	1248	588	378	1275	693	918	1767	522	426	975	972	276	468	1200	828	663	252	342	891	456	432	0	1176	660	669	570	273	318	1473	591	816	558	450	615	351	555	723	573	540
Clusiaceae	Clusia rosea	SRR7412628	34.577	193				261	699	777	828	522	375	711	693	0	828	522	0	297	0	291	300	990	819	396	258	327	0	342	432	0	0	546	633	0	273	0	240	591	804	579	0	0	348	405	483	0	540
Hypericaceae	Harungana madagascarensis	C105	55.8946	204				645	699	939	1248	0	0	0	648	897	1563	522	0	0	771	0	345	0	0	873	0	0	651	0	420	0	0	579	0	0	0	0	1341	552	789	456	0	0	351	552	0	645	540
Hypericaceae	Psorospermum senegalense	C109	52.6269	226				348	489	783	1179	0	0	0	693	717	1215	522	0	0	1056	0	342	0	0	831	0	0	561	441	378	441	171	498	0	0	0	96	897	591	762	456	0	0	348	555	0	543	453
Hypericaceae	Hypericum foliosum	C114	43.2223	202				534	414	756	1128	0	0	0	693	567	1380	516	0	0	543	0	348	0	0	303	0	0	336	0	210	0	0	279	0	0	0	0	774	591	207	528	0	0	351	336	0	474	411
Hypericaceae	Hypericum galioides	C133	55.6422	207				489	663	951	1194	0	0	0	693	897	1338	522	0	0	1140	216	345	279	0	873	0	0	606	0	375	0	0	645	0	0	0	0	1425	591	879	555	0	0	351	549	0	612	540
Hypericaceae	Eliea articulata	C189	56.6466	203				711	699	951	1245	0	0	0	693	903	1323	522	0	0	1149	0	351	0	0	879	0	0	684	0	399	0	0	648	0	0	0	0	1395	582	900	552	0	0	345	552	0	669	537
Hypericaceae	Harungana rubescens	C192	55.1864	204				645	699	909	1248	0	0	0	693	909	1347	522	0	0	300	0	345	0	0	873	0	0	654	0	420	0	0	660	0	0	0	0	1107	549	816	456	0	0	351	552	0	600	540
Hypericaceae	Hypericum longistylum	C301	56.0969	204				708	672	942	1251	0	0	0	693	915	1383	522	0	0	1239	0	351	0	0	873	0	0	681	0	378	0	0	651	0	0	0	0	1446	591	879	441	0	0	351	552	0	669	540
Hypericaceae	Hypericum calcicola	C366	55.9342	204				624	699	858	1254	0	0	0	693	870	1512	522	0	0	1146	0	351	0	0	873	0	0	699	0	378	0	0	651	0	0	0	0	1458	591	900	435	0	0	351	552	0	642	537
Hypericaceae	Hypericum tomentosum	C428	57.3547	207				606	699	957	1254	0	0	0	693	915	1431	522	0	0	1269	0	351	0	0	876	0	0	798	0	423	0	0	666	0	0	0	0	1482	591	942	522	0	0	345	552	0	669	540
Hypericaceae	Hypericum elodes	C69	55.5003	203				648	699	873	1248	0	0	0	690	885	1446	522	0	0	1176	0	351	0	0	873	0	0	519	0	378	0	0	666	0	0	0	0	1419	591	879	528	0	0	351	558	0	603	540
Hypericaceae	Cratoxylum arborescens	C702	53.4143	204				483	660	894	1245	0	0	0	693	864	1320	447	0	0	1059	0	351	0	0	873	0	0	477	0	378	0	0	561	0	0	0	0	1017	591	879	531	0	0	345	564	0	543	465
Hypericaceae	Cratoxylum formosum subsp. formosum	C704	50.7454	203				486	648	657	1206	0	0	0	693	741	1512	453	0	0	1032	0	351	0	0	486	0	0	267	0	378	0	0	468	0	0	0	0	1077	591	606	537	0	0	345	564	0	594	465
Hypericaceae	Cratoxylum glaucum	C705	53.6031	202				426	657	909	1245	0	0	0	693	909	1554	522	0	0	1092	0	351	0	0	546	0	0	564	0	378	0	0	591	0	0	0	0	1107	591	900	546	0	0	345	564	0	591	540
Hypericaceae	Cratoxylum formosum subsp. pruniflorum	C706	52.0501	203				438	699	660	1194	0	0	0	693	870	1164	522	0	0	735	0	351	0	0	852	0	0	567	0	378	0	0	549	0	0	0	0	1272	591	876	450	0	0	345	564	0	591	465
Hypericaceae	Vismia baccifera	C708	45.4637	202				186	489	534	1191	0	0	0	693	390	1305	447	0	0	162	0	342	0	0	672	0	0	531	0	378	0	0	279	0	0	0	0	1131	588	651	426	0	0	351	558	0	594	450
Hypericaceae	Vismia bilbergiana	C709	52.217	203				489	648	642	1248	0	0	0	693	786	1347	447	0	0	231	0	345	0	0	873	0	0	501	0	378	0	0	498	0	0	0	0	1284	549	870	456	0	0	351	558	0	543	465
Hypericaceae	Vismia cayennensis	C710	51.2804	203				489	663	621	1245	0	0	0	693	531	1275	453	0	0	72	0	327	0	0	873	0	0	597	0	378	0	0	498	0	0	0	0	1104	561	609	375	0	0	351	558	0	588	462
Hypericaceae	Vismia guianensis	C711	51.149	210				471	489	714	1254	0	0	0	693	585	1356	513	0	0	804	0	432	0	90	225	0	0	570	165	378	114	0	561	0	0	0	0	1194	591	750	531	0	0	351	555	0	591	465
Hypericaceae	Cratoxylum cochinchinense	ERR7621010	78.932	339				306	585	801	1035	591	366	1224	693	756	1326	297	342	1017	750	276	351	1047	801	189	255	330	813	498	420	1413	135	381	489	345	252	282	1020	591	768	516	531	615	345	561	750	603	225
Linaceae	Linum suffruticosum	C947	40.935	195				240	321	327	921	0	0	129	495	825	831	522	0	0	402	0	378	0	0	600	0	0	696	0	381	0	0	480	0	0	0	0	537	522	300	357	0	0	351	564	0	669	393
Linaceae	Linum tenue	ERR10035165	77.6898	291				720	0	954	1254	546	0	1278	693	900	1593	522	423	987	972	279	471	1185	828	879	249	342	816	0	420	1419	0	648	648	0	261	0	1485	582	177	582	528	615	330	561	744	669	540
Ochnaceae	Ochna serrulata	ERR2040388	67.4195	302				126	633	954	1128	426	0	273	504	921	969	522	426	1014	1104	0	351	1056	828	195	258	318	897	489	432	1194	267	657	663	345	261	498	765	579	195	594	408	0	75	570	633	669	552
Ochnaceae	Cespedesia spathulata	ERR5034039	78.8882	336				393	429	345	1239	585	135	1161	693	912	1008	354	417	1017	468	156	351	1200	828	0	216	315	861	444	291	1185	573	651	501	420	270	0	978	591	843	504	531	450	198	570	744	603	189
Ochnaceae	Godoya obovata	ERR5034041	77.3967	330				624	483	327	870	591	0	1251	693	912	855	354	414	1017	288	0	351	1179	828	0	216	267	807	444	291	1245	234	579	501	420	270	0	792	591	849	504	531	450	198	570	726	555	465
Ochnaceae	Brackenridgea zanguebarica	ERR5034068	61.0709	307				0	0	399	1068	429	90	1029	693	375	129	375	255	1017	159	204	462	1200	828	222	96	309	591	444	207	1239	234	213	501	0	237	0	858	591	618	510	249	618	195	543	441	372	147
Ochnaceae	Campylospermum reticulatum	ERR5034069	54.9569	275				420	423	387	1068	507	90	552	693	0	261	0	0	1014	0	195	351	1203	801	0	210	222	729	444	207	0	231	183	501	0	183	0	1110	591	435	0	471	528	177	570	675	438	153
Ochnaceae	Fleurydora felicis	ERR5034071	69.7642	318				0	75	330	813	513	0	1278	693	255	249	207	231	1017	363	204	474	1194	831	153	216	315	810	444	378	1302	354	423	498	345	270	0	612	591	717	504	471	468	192	570	375	495	288
Podostemaceae	Dalzellia ubonensis	DRR238799	88.1343	332				1161	699	969	1227	564	297	1260	693	918	1755	522	0	933	1266	207	342	0	828	879	240	342	840	498	423	1419	1293	618	645	567	270	483	1125	591	939	594	528	615	351	555	723	669	543
Podostemaceae	Hydrobryum japonicum	DRR238809	83.6463	317				756	699	948	1245	540	375	1269	651	897	1431	522	0	0	1125	213	339	0	819	663	234	324	774	432	429	1290	1155	618	654	573	222	447	720	555	927	594	441	615	351	549	717	669	540
Podostemaceae	Polypleurum stylosum	DRR238819	79.0436	311				801	699	951	1245	495	378	1278	648	891	0	522	0	900	1245	207	465	0	819	879	240	324	684	426	429	0	1206	660	663	492	219	453	921	552	936	594	495	570	348	555	711	669	540
Podostemaceae	Terniopsis brevis	DRR238825	95.771	344				819	699	948	1218	564	378	1266	693	894	1746	522	0	897	1128	279	468	0	819	879	237	342	825	459	381	1422	1203	654	309	576	246	474	1449	585	933	543	453	609	258	546	741	669	540
Podostemaceae	Weddellina squamulosa	DRR238827	93.6276	339				1197	699	945	1236	573	378	1278	657	888	1740	522	0	870	1068	213	345	1029	828	879	240	318	888	471	405	1419	1296	624	597	378	255	480	1455	555	939	591	525	615	348	555	747	669	540
Podostemaceae	Zeylanidium tailichenoides	DRR258785	30.0859	201				312	231	636	1086	207	0	519	162	873	0	453	0	543	864	183	0	0	744	585	0	282	141	0	186	0	117	0	534	0	0	0	0	525	0	333	252	468	111	432	0	669	198
Podostemaceae	Podostemum ceratophyllum	SRR7412633	6.84511	53				0	0	0	552	0	0	0	396	0	0	0	0	0	0	0	0	0	429	0	240	87	0	0	0	0	0	0	0	0	0	0	0	0	0	0	0	0	255	282	0	0	0
		MEAN	51.6802	226.614			Loci retrieved	59	58	63	66	29	20	26	66	62	62	63	19	26	57	26	62	26	31	56	27	29	57	27	64	22	23	65	29	20	26	20	63	66	63	60	27	23	65	64	25	63	64
							Percentage loci success	84.2857	82.8571	90	94.2857	41.4286	28.5714	37.1429	94.2857	88.5714	88.5714	90	27.1429	37.1429	81.4286	37.1429	88.5714	37.1429	44.2857	80	38.5714	41.4286	81.4286	38.5714	91.4286	31.4286	32.8571	92.8571	41.4286	28.5714	37.1429	28.5714	90	94.2857	90	85.7143	38.5714	32.8571	92.8571	91.4286	35.7143	90	91.4286
							Mean percentage of loci retrieved	64.1967
[truncated: 311 more columns]

## Sheet: Table S7
Table S7. Summary statistics of targeted loci mined with Clusioids626 kit.
Alignment_name	No_of_taxa	Alignment_length	Total_matrix_cells	Undetermined_characters	Missing_percent	No_variable_sites	Proportion_variable_sites	Parsimony_informative_sites	Proportion_parsimony_informative	AT_content	GC_content
4890.aln	56	609	34104	7707	22.599	446	0.732	369	0.606	0.505	0.495
6733.aln	51	403	20553	3153	15.341	296	0.734	238	0.591	0.537	0.463
6565.aln	56	575	32200	12748	39.59	417	0.725	339	0.59	0.558	0.442
5941.aln	63	435	27405	3831	13.979	318	0.731	256	0.589	0.478	0.522
7628.aln	60	544	32640	8667	26.553	388	0.713	315	0.579	0.572	0.428
6780.aln	65	377	24505	4663	19.029	266	0.706	215	0.57	0.557	0.443
6550.aln	64	407	26048	5270	20.232	315	0.774	231	0.568	0.55	0.45
6782.aln	63	486	30618	4269	13.943	341	0.702	273	0.562	0.518	0.482
6649.aln	60	400	24000	5394	22.475	266	0.665	225	0.562	0.55	0.45
7336.aln	55	453	24915	1893	7.598	334	0.737	254	0.561	0.388	0.612
5536.aln	62	375	23250	4860	20.903	250	0.667	210	0.56	0.552	0.448
6148.aln	52	468	24336	2739	11.255	312	0.667	261	0.558	0.512	0.488
5430.aln	63	480	30240	3702	12.242	336	0.7	267	0.556	0.555	0.445
6130.aln	67	525	35175	6216	17.672	355	0.676	289	0.55	0.552	0.448
6746.aln	66	387	25542	6300	24.665	260	0.672	212	0.548	0.473	0.527
5990.aln	50	441	22050	3849	17.456	311	0.705	237	0.537	0.489	0.511
6791.aln	51	485	24735	5541	22.401	335	0.691	260	0.536	0.564	0.436
6559.aln	59	516	30444	5595	18.378	341	0.661	276	0.535	0.56	0.44
5271.aln	62	615	38130	9879	25.909	408	0.663	326	0.53	0.546	0.454
4889.aln	53	572	30316	11434	37.716	392	0.685	302	0.528	0.581	0.419
6274.aln	67	591	39597	4287	10.827	373	0.631	311	0.526	0.559	0.441
7194.aln	59	474	27966	6870	24.566	311	0.656	249	0.525	0.518	0.482
6528.aln	62	433	26846	5210	19.407	274	0.633	227	0.524	0.524	0.476
6299.aln	64	435	27840	4305	15.463	277	0.637	226	0.52	0.456	0.544
6506.aln	62	528	32736	10566	32.276	339	0.642	274	0.519	0.502	0.498
6447.aln	65	465	30225	6687	22.124	313	0.673	240	0.516	0.52	0.48
5843.aln	50	372	18600	7053	37.919	240	0.645	191	0.513	0.516	0.484
6946.aln	65	477	31005	6597	21.277	318	0.667	244	0.512	0.527	0.473
5104.aln	48	441	21168	5478	25.879	314	0.712	224	0.508	0.507	0.493
6538.aln	63	603	37989	4989	13.133	368	0.61	306	0.507	0.514	0.486
6164.aln	62	352	21824	1490	6.827	224	0.636	177	0.503	0.469	0.531
6962.aln	64	486	31104	7416	23.843	317	0.652	244	0.502	0.557	0.443
6825.aln	66	448	29568	6078	20.556	274	0.612	223	0.498	0.504	0.496
5463.aln	66	517	34122	10851	31.801	322	0.623	257	0.497	0.579	0.421
6282.aln	62	471	29202	4458	15.266	279	0.592	234	0.497	0.549	0.451
7333.aln	57	414	23598	3216	13.628	241	0.582	204	0.493	0.397	0.603
6439.aln	61	534	32574	10098	31	316	0.592	260	0.487	0.538	0.462
5744.aln	65	357	23205	1023	4.409	208	0.583	173	0.485	0.541	0.459
5531.aln	59	447	26373	6609	25.06	299	0.669	216	0.483	0.555	0.445
5562.aln	61	399	24339	5256	21.595	240	0.602	192	0.481	0.488	0.512
4951.aln	60	579	34740	5691	16.382	326	0.563	278	0.48	0.519	0.481
5090.aln	68	509	34612	2323	6.712	280	0.55	243	0.477	0.506	0.494
5206.aln	65	551	35815	6808	19.009	309	0.561	262	0.475	0.516	0.484
6227.aln	64	610	39040	6766	17.331	372	0.61	288	0.472	0.499	0.501
6198.aln	65	477	31005	7980	25.738	285	0.597	225	0.472	0.53	0.47
5849.aln	67	567	37989	8553	22.514	342	0.603	262	0.462	0.553	0.447
6432.aln	61	595	36295	10546	29.056	366	0.615	273	0.459	0.528	0.472
6407.aln	62	507	31434	11574	36.82	285	0.562	232	0.458	0.512	0.488
5357.aln	59	351	20709	1338	6.461	196	0.558	160	0.456	0.507	0.493
6909.aln	65	549	35685	7842	21.976	314	0.572	247	0.45	0.537	0.463
6992.aln	62	502	31124	9635	30.957	313	0.624	225	0.448	0.591	0.409
6298.aln	68	597	40596	9453	23.286	325	0.544	259	0.434	0.514	0.486
6883.aln	67	507	33969	6957	20.48	254	0.501	217	0.428	0.538	0.462
6531.aln	57	455	25935	10230	39.445	278	0.611	186	0.409	0.562	0.438
5968.aln	62	474	29388	9558	32.523	237	0.5	183	0.386	0.507	0.493
RC30006G00140.aln	50	6439	321950	249599	77.527	1438	0.223	776	0.121	0.541	0.459
6072.aln	64	676	43264	12298	28.425	504	0.746	422	0.624	0.554	0.446
6460.aln	63	939	59157	13494	22.81	698	0.743	577	0.614	0.558	0.442
6459.aln	66	755	49830	7758	15.569	520	0.689	437	0.579	0.527	0.473
5477.aln	60	627	37620	9432	25.072	445	0.71	360	0.574	0.541	0.459
6552.aln	59	696	41064	11331	27.594	475	0.682	396	0.569	0.542	0.458
4724.aln	67	711	47637	9150	19.208	479	0.674	402	0.565	0.558	0.442
7111.aln	61	624	38064	8655	22.738	446	0.715	352	0.564	0.56	0.44
5664.aln	61	1047	63867	18105	28.348	704	0.672	587	0.561	0.541	0.459
6854.aln	58	726	42108	12336	29.296	524	0.722	405	0.558	0.551	0.449
5038.aln	64	699	44736	10215	22.834	494	0.707	390	0.558	0.551	0.449
5421.aln	66	1519	100254	38394	38.297	1003	0.66	845	0.556	0.556	0.444
5791.aln	64	687	43968	12342	28.07	464	0.675	379	0.552	0.566	0.434
7141.aln	65	681	44265	13704	30.959	461	0.677	376	0.552	0.512	0.488
6978.aln	65	889	57785	14354	24.84	613	0.69	489	0.55	0.541	0.459
6265.aln	64	660	42240	13071	30.945	462	0.7	363	0.55	0.529	0.471
5960.aln	59	1318	77762	27116	34.871	917	0.696	718	0.545	0.541	0.459
5980.aln	64	672	43008	12993	30.211	436	0.649	366	0.545	0.536	0.464
6636.aln	60	635	38100	9903	25.992	419	0.66	346	0.545	0.551	0.449
4527.aln	69	1335	92115	21384	23.214	917	0.687	726	0.544	0.493	0.507
5168.aln	60	867	52020	11673	22.439	600	0.692	472	0.544	0.527	0.473
5733.aln	61	717	43737	14289	32.67	506	0.706	388	0.541	0.528	0.472
5942.aln	68	630	42840	4500	10.504	398	0.632	341	0.541	0.422	0.578
6639.aln	60	725	43500	17361	39.91	513	0.708	391	0.539	0.537	0.463
5702.aln	66	881	58146	7404	12.733	567	0.644	473	0.537	0.549	0.451
7602.aln	64	834	53376	11922	22.336	562	0.674	448	0.537	0.49	0.51
RC29908G01180.aln	45	1285	57825	11844	20.482	861	0.67	689	0.536	0.551	0.449
5822.aln	48	823	39504	13368	33.84	562	0.683	438	0.532	0.52	0.48
RC30059G00030.aln	55	2954	162470	54101	33.299	1983	0.671	1565	0.53	0.538	0.462
RC27847G00040.aln	46	1052	48392	17537	36.239	744	0.707	558	0.53	0.563	0.437
6221.aln	48	718	34464	6477	18.794	496	0.691	380	0.529	0.537	0.463
5032.aln	61	1085	66185	31328	47.334	726	0.669	572	0.527	0.575	0.425
5489.aln	61	1148	70028	31226	44.591	809	0.705	604	0.526	0.559	0.441
6420.aln	57	699	39843	7143	17.928	461	0.66	368	0.526	0.512	0.488
6226.aln	62	1217	75454	27751	36.779	769	0.632	635	0.522	0.531	0.469
6457.aln	49	709	34741	10150	29.216	486	0.685	370	0.522	0.515	0.485
RC30073G00990.aln	54	1364	73656	31764	43.125	945	0.693	711	0.521	0.558	0.442
RC29929G00990.aln	60	1087	65220	26886	41.224	717	0.66	565	0.52	0.443	0.557
4942.aln	67	906	60702	9372	15.439	580	0.64	471	0.52	0.524	0.476
RC29764G00170.aln	55	1655	91025	34436	37.831	1104	0.667	859	0.519	0.496	0.504
RC30190G00700.aln	56	2495	139720	55747	39.899	1659	0.665	1293	0.518	0.538	0.462
RC29908G00120.aln	60	1518	91080	36150	39.69	1077	0.709	786	0.518	0.515	0.485
6303.aln	64	678	43392	11868	27.351	430	0.634	350	0.516	0.542	0.458
4932.aln	66	1002	66132	7953	12.026	630	0.629	516	0.515	0.566	0.434
5335.aln	64	1392	89088	29406	33.008	882	0.634	716	0.514	0.55	0.45
6026.aln	63	828	52164	15630	29.963	557	0.673	426	0.514	0.517	0.483
RC27504G00120.aln	51	2054	104754	36864	35.191	1370	0.667	1054	0.513	0.545	0.455
5926.aln	65	850	55250	15170	27.457	531	0.625	433	0.509	0.543	0.457
6404.aln	60	688	41280	11241	27.231	467	0.679	350	0.509	0.526	0.474
RC29631G00540.aln	60	2435	146100	68475	46.869	1628	0.669	1236	0.508	0.504	0.496
RC28838G00110.aln	53	1442	76426	37078	48.515	1004	0.696	732	0.508	0.565	0.435
RC30148G00050.aln	56	1389	77784	27477	35.325	948	0.683	706	0.508	0.526	0.474
RC27524G00030.aln	58	989	57362	21260	37.063	637	0.644	502	0.508	0.462	0.538
RC29866G00140.aln	58	1077	62466	22062	35.318	704	0.654	542	0.503	0.544	0.456
5913.aln	65	1200	78000	30840	39.538	786	0.655	603	0.502	0.546	0.454
7029.aln	65	883	57395	12086	21.058	553	0.626	442	0.501	0.501	0.499
5703.aln	59	842	49678	22690	45.674	535	0.635	421	0.5	0.575	0.425
6373.aln	64	891	57024	14088	24.705	538	0.604	445	0.499	0.54	0.46
RC29863G00100.aln	59	1739	102601	36493	35.568	1114	0.641	866	0.498	0.503	0.497
5138.aln	67	987	66129	20643	31.216	625	0.633	490	0.496	0.542	0.458
5716.aln	65	2170	141050	66839	47.387	1373	0.633	1075	0.495	0.551	0.449
6036.aln	68	1428	97104	18687	19.244	863	0.604	707	0.495	0.551	0.449
RC30063G00090.aln	54	1252	67608	29091	43.029	808	0.645	618	0.494	0.512	0.488
RC30079G00070.aln	61	2261	137921	66611	48.296	1447	0.64	1115	0.493	0.504	0.496
5513.aln	58	789	45762	22953	50.157	491	0.622	389	0.493	0.537	0.463
RC30167G00280.aln	57	1586	90402	42507	47.02	1093	0.689	781	0.492	0.549	0.451
6462.aln	65	807	52455	8949	17.06	514	0.637	397	0.492	0.553	0.447
5721.aln	62	744	46128	7866	17.053	463	0.622	366	0.492	0.51	0.49
RC30170G07330.aln	52	2012	104624	40169	38.394	1287	0.64	987	0.491	0.511	0.489
RC27516G00040.aln	52	3278	170456	74312	43.596	2133	0.651	1606	0.49	0.553	0.447
4793.aln	65	2629	170885	86480	50.607	1592	0.606	1285	0.489	0.562	0.438
RC29609G00350.aln	55	1914	105270	46398	44.075	1244	0.65	933	0.487	0.573	0.427
5449.aln	60	1140	68400	18483	27.022	704	0.618	555	0.487	0.538	0.462
6717.aln	63	1521	95823	26253	27.397	916	0.602	739	0.486	0.514	0.486
5464.aln	55	936	51480	16578	32.203	565	0.604	455	0.486	0.586	0.414
7241.aln	54	628	33912	6309	18.604	387	0.616	305	0.486	0.533	0.467
6454.aln	65	643	41795	11972	28.645	408	0.635	312	0.485	0.53	0.47
6483.aln	65	759	49335	12465	25.266	479	0.631	367	0.484	0.548	0.452
RC29848G00580.aln	55	2562	140910	55497	39.385	1674	0.653	1234	0.482	0.519	0.481
5599.aln	68	1737	118116	33843	28.652	1080	0.622	837	0.482	0.538	0.462
RC30147G04130.aln	60	1698	101880	44448	43.628	1127	0.664	818	0.482	0.486	0.514
RC29887G00040.aln	51	1514	77214	34206	44.3	994	0.657	728	0.481	0.537	0.463
7279.aln	57	1064	60648	24450	40.315	663	0.623	512	0.481	0.571	0.429
RC30150G00150.aln	53	1754	92962	31576	33.967	1176	0.67	842	0.48	0.501	0.499
RC27791G00030.aln	57	1739	99123	39147	39.493	1082	0.622	831	0.478	0.53	0.47
RC30147G01380.aln	57	1346	76722	28983	37.777	880	0.654	643	0.478	0.496	0.504
RC29842G01360.aln	48	1179	56592	19398	34.277	748	0.634	563	0.478	0.506	0.494
RC30174G00250.aln	59	2311	136349	54563	40.017	1392	0.602	1102	0.477	0.505	0.495
RC29908G00480.aln	61	2076	126636	59250	46.788	1368	0.659	989	0.476	0.487	0.513
RC29729G01180.aln	56	2178	121968	48906	40.097	1339	0.615	1032	0.474	0.55	0.45
RC30147G04830.aln	46	1700	78200	28973	37.05	1168	0.687	806	0.474	0.517	0.483
RC30170G01090.aln	50	1096	54800	18308	33.409	685	0.625	520	0.474	0.433	0.567
RC30178G00040.aln	56	2496	139776	58248	41.672	1622	0.65	1179	0.472	0.55	0.45
RC29729G00580.aln	51	1657	84507	40362	47.762	1031	0.622	781	0.471	0.531	0.469
RC29739G02050.aln	55	1746	96030	40437	42.109	1091	0.625	820	0.47	0.511	0.489
4893.aln	59	812	47908	10813	22.57	496	0.611	382	0.47	0.563	0.437
RC29745G00190.aln	54	2947	159138	70011	43.994	1920	0.652	1382	0.469	0.543	0.457
RC30147G00460.aln	56	1432	80192	34217	42.669	891	0.622	672	0.469	0.514	0.486
RC29724G00320.aln	54	2413	130302	54549	41.864	1483	0.615	1130	0.468	0.557	0.443
RC29758G00240.aln	57	1925	109725	46161	42.07	1203	0.625	900	0.468	0.522	0.478
RC29726G01060.aln	49	1850	90650	49739	54.869	1245	0.673	866	0.468	0.562	0.438
RC30170G04240.aln	65	1619	105235	41038	38.997	1002	0.619	757	0.468	0.54	0.46
RC29666G00580.aln	66	1441	95106	41547	43.685	894	0.62	674	0.468	0.554	0.446
RC30008G00070.aln	58	2514	145812	60447	41.455	1684	0.67	1172	0.466	0.569	0.431
RC28644G00050.aln	61	2553	155733	80241	51.525	1653	0.647	1186	0.465	0.531	0.469
RC29698G00030.aln	51	1797	91647	45246	49.37	1187	0.661	836	0.465	0.579	0.421
RC30170G01280.aln	57	1332	75924	26406	34.78	863	0.648	619	0.465	0.483	0.517
RC29827G01370.aln	59	1270	74930	28352	37.838	815	0.642	589	0.464	0.475	0.525
5116.aln	65	1247	81055	27736	34.219	751	0.602	578	0.464	0.546	0.454
5945.aln	68	784	53312	7214	13.532	443	0.565	364	0.464	0.528	0.472
RC29992G00030.aln	53	1862	98686	46354	46.971	1175	0.631	862	0.463	0.554	0.446
RC28153G00160.aln	47	3302	155194	52984	34.14	2127	0.644	1521	0.461	0.562	0.438
RC29692G00100.aln	47	2329	109463	64259	58.704	1496	0.642	1074	0.461	0.539	0.461
RC29634G00630.aln	65	1599	103935	43020	41.391	991	0.62	737	0.461	0.561	0.439
RC30115G00340.aln	58	2892	167736	84969	50.656	1796	0.621	1327	0.459	0.525	0.475
RC28505G00030.aln	53	2273	120469	54121	44.925	1531	0.674	1043	0.459	0.563	0.437
RC29634G00670.aln	56	1345	75320	28967	38.459	826	0.614	617	0.459	0.555	0.445
RC30078G01030.aln	49	1265	61985	25433	41.031	844	0.667	581	0.459	0.498	0.502
5200.aln	65	621	40365	10494	25.998	354	0.57	285	0.459	0.531	0.469
RC29681G00380.aln	50	2284	114200	43115	37.754	1483	0.649	1047	0.458	0.477	0.523
RC29589G00180.aln	52	2198	114296	47852	41.867	1339	0.609	1007	0.458	0.515	0.485
RC29724G00130.aln	58	2028	117624	54300	46.164	1294	0.638	928	0.458	0.506	0.494
RC30190G01300.aln	49	2022	99078	46281	46.712	1315	0.65	926	0.458	0.549	0.451
RC30146G00320.aln	55	996	54780	16299	29.754	618	0.62	456	0.458	0.49	0.51
RC29648G00690.aln	53	4498	238394	101792	42.699	2749	0.611	2056	0.457	0.548	0.452
RC29698G00010.aln	54	3220	173880	80454	46.27	2079	0.646	1472	0.457	0.565	0.435
RC30170G00220.aln	46	3172	145912	86440	59.241	2048	0.646	1451	0.457	0.541	0.459
RC28359G00120.aln	58	2248	130384	37819	29.006	1326	0.59	1028	0.457	0.528	0.472
5406.aln	63	1527	96201	21900	22.765	948	0.621	697	0.456	0.56	0.44
RC30147G06820.aln	44	1110	48840	16725	34.244	732	0.659	506	0.456	0.524	0.476
RC30170G07260.aln	47	3942	185274	80259	43.319	2369	0.601	1793	0.455	0.499	0.501
RC30060G00080.aln	53	2333	123649	49210	39.798	1470	0.63	1061	0.455	0.549	0.451
RC29929G00010.aln	51	2125	108375	45252	41.755	1346	0.633	967	0.455	0.56	0.44
RC29801G00690.aln	55	1872	102960	49806	48.374	1146	0.612	852	0.455	0.479	0.521
6412.aln	66	773	51018	14667	28.749	464	0.6	351	0.454	0.518	0.482
6865.aln	58	667	38686	9265	23.949	415	0.622	303	0.454	0.536	0.464
RC28823G00010.aln	63	2144	135072	76050	56.303	1320	0.616	972	0.453	0.547	0.453
RC29709G00040.aln	51	2032	103632	52458	50.619	1251	0.616	921	0.453	0.525	0.475
RC29791G00070.aln	56	1635	91560	36969	40.377	1029	0.629	740	0.453	0.511	0.489
5502.aln	66	1235	81510	31074	38.123	700	0.567	560	0.453	0.539	0.461
RC29827G00080.aln	52	1233	64116	20064	31.293	731	0.593	558	0.453	0.485	0.515
RC29801G00630.aln	56	1495	83720	37979	45.364	942	0.63	675	0.452	0.488	0.512
RC29950G00240.aln	54	1882	101628	47667	46.903	1164	0.618	849	0.451	0.548	0.452
RC29827G01280.aln	67	2826	189342	71064	37.532	1675	0.593	1271	0.45	0.546	0.454
RC30147G05060.aln	55	2824	155320	76069	48.976	1768	0.626	1270	0.45	0.539	0.461
RC30174G02400.aln	46	1269	58374	22503	38.55	788	0.621	571	0.45	0.51	0.49
RC30170G07200.aln	56	2758	154448	70148	45.419	1632	0.592	1239	0.449	0.542	0.458
RC30128G03970.aln	55	2484	136620	59661	43.669	1514	0.61	1116	0.449	0.561	0.439
RC30128G05000.aln	57	1360	77520	34710	44.776	813	0.598	611	0.449	0.567	0.433
RC30221G00450.aln	58	1848	107184	47340	44.167	1221	0.661	827	0.448	0.527	0.473
RC27996G00070.aln	53	1386	73458	36327	49.453	893	0.644	621	0.448	0.52	0.48
RC28200G00020.aln	55	1149	63195	24384	38.585	734	0.639	515	0.448	0.528	0.472
RC29739G00230.aln	61	2058	125538	68400	54.485	1246	0.605	919	0.447	0.525	0.475
RC30061G00010.aln	55	2812	154660	75400	48.752	1686	0.6	1253	0.446	0.569	0.431
RC29889G00550.aln	54	2223	120042	34272	28.55	1329	0.598	991	0.446	0.537	0.463
RC29637G00050.aln	57	1907	108699	49623	45.652	1125	0.59	850	0.446	0.54	0.46
RC30101G00170.aln	50	1096	54800	19439	35.473	636	0.58	489	0.446	0.555	0.445
RC29841G00570.aln	49	2126	104174	37988	36.466	1307	0.615	946	0.445	0.531	0.469
RC29842G00020.aln	50	1669	83450	35081	42.038	1035	0.62	742	0.445	0.504	0.496
RC29791G00170.aln	56	2514	140784	57405	40.775	1550	0.617	1115	0.444	0.561	0.439
RC29626G00050.aln	57	2467	140619	72798	51.77	1558	0.632	1096	0.444	0.544	0.456
RC28094G00110.aln	54	2293	123822	56724	45.811	1386	0.604	1018	0.444	0.569	0.431
RC29737G00060.aln	63	1789	112707	58512	51.915	1044	0.584	793	0.443	0.482	0.518
RC29917G00050.aln	45	1369	61605	22113	35.895	830	0.606	606	0.443	0.471	0.529
RC28535G00050.aln	64	2951	188864	102509	54.277	1744	0.591	1305	0.442	0.476	0.524
RC30170G02880.aln	52	2373	123396	53172	43.091	1405	0.592	1049	0.442	0.526	0.474
RC30128G01980.aln	47	1421	66787	31510	47.18	818	0.576	628	0.442	0.504	0.496
RC29701G00160.aln	47	992	46624	17143	36.769	638	0.643	438	0.442	0.546	0.454
RC28470G00110.aln	60	2656	159360	79671	49.994	1608	0.605	1172	0.441	0.54	0.46
RC30174G01510.aln	59	2438	143842	47758	33.202	1476	0.605	1075	0.441	0.51	0.49
RC30114G00240.aln	56	2318	129808	62098	47.838	1375	0.593	1023	0.441	0.541	0.459
RC29648G00040.aln	64	1793	114752	56000	48.801	1045	0.583	790	0.441	0.522	0.478
RC29589G00500.aln	56	2315	129640	55393	42.728	1413	0.61	1019	0.44	0.53	0.47
RC30170G05130.aln	47	2187	102789	49548	48.204	1389	0.635	963	0.44	0.556	0.444
RC29790G00110.aln	62	2007	124434	51786	41.617	1238	0.617	881	0.439	0.518	0.482
5841.aln	63	996	62748	21240	33.85	570	0.572	437	0.439	0.517	0.483
RC29851G01150.aln	54	1532	82728	42231	51.048	927	0.605	671	0.438	0.518	0.482
RC29749G00010.aln	49	1296	63504	25470	40.108	822	0.634	567	0.438	0.56	0.44
RC29729G01260.aln	50	1253	62650	26437	42.198	812	0.648	549	0.438	0.519	0.481
5188.aln	55	696	38280	9813	25.635	411	0.591	305	0.438	0.514	0.486
RC28166G00540.aln	57	1626	92682	43944	47.414	1020	0.627	710	0.437	0.521	0.479
RC30128G00290.aln	57	1615	92055	44943	48.822	923	0.572	706	0.437	0.427	0.573
4757.aln	66	881	58146	21906	37.674	563	0.639	385	0.437	0.524	0.476
RC29903G00020.aln	55	2100	115500	54069	46.813	1263	0.601	916	0.436	0.545	0.455
RC29916G00110.aln	49	2056	100744	40003	39.708	1196	0.582	896	0.436	0.517	0.483
RC29696G00050.aln	55	2012	110660	50744	45.856	1231	0.612	877	0.436	0.567	0.433
5933.aln	66	1164	76824	19755	25.715	668	0.574	507	0.436	0.522	0.478
RC29629G00780.aln	50	3094	154700	72008	46.547	1733	0.56	1347	0.435	0.552	0.448
RC29912G00440.aln	58	1688	97904	47528	48.546	986	0.584	735	0.435	0.536	0.464
RC29769G00080.aln	62	2243	139066	59554	42.824	1284	0.572	973	0.434	0.506	0.494
RC29844G01990.aln	51	1760	89760	47919	53.386	1013	0.576	764	0.434	0.532	0.468
RC30128G04760.aln	62	4739	293818	137458	46.783	2888	0.609	2053	0.433	0.519	0.481
RC29634G00240.aln	60	2471	148260	71484	48.215	1435	0.581	1069	0.433	0.539	0.461
RC29908G00180.aln	47	1287	60489	26574	43.932	780	0.606	557	0.433	0.541	0.459
RC29827G00390.aln	61	1069	65209	30142	46.224	681	0.637	463	0.433	0.569	0.431
RC29889G01180.aln	58	2039	118262	57566	48.677	1196	0.587	880	0.432	0.511	0.489
RC30170G00130.aln	56	1971	110376	44892	40.672	1169	0.593	849	0.431	0.495	0.505
RC29727G00300.aln	56	1484	83104	44062	53.02	900	0.606	639	0.431	0.539	0.461
RC29757G00180.aln	63	4163	262269	132654	50.579	2367	0.569	1791	0.43	0.538	0.462
RC27985G00500.aln	58	1938	112404	53358	47.47	1115	0.575	833	0.43	0.508	0.492
RC29841G00940.aln	52	1744	90688	36301	40.028	1093	0.627	750	0.43	0.55	0.45
6295.aln	66	1306	86196	12576	14.59	700	0.536	562	0.43	0.539	0.461
RC29092G00140.aln	52	1362	70824	27024	38.157	831	0.61	584	0.429	0.536	0.464
RC29736G00290.aln	60	3818	229080	111222	48.552	2356	0.617	1633	0.428	0.549	0.451
RC30131G01380.aln	52	2022	105144	50712	48.231	1156	0.572	865	0.428	0.493	0.507
RC29827G00950.aln	57	1769	100833	49035	48.63	1062	0.6	757	0.428	0.52	0.48
RC28830G00050.aln	58	1955	113390	43862	38.682	1211	0.619	834	0.427	0.467	0.533
RC30131G02880.aln	59	1428	84252	31791	37.733	887	0.621	610	0.427	0.541	0.459
RC30204G00380.aln	50	1296	64800	29184	45.037	743	0.573	554	0.427	0.517	0.483
RC30076G02010.aln	51	1191	60741	30933	50.926	698	0.586	509	0.427	0.539	0.461
5434.aln	65	689	44785	3217	7.183	394	0.572	294	0.427	0.506	0.494
RC30128G01690.aln	57	3858	219906	94365	42.912	2256	0.585	1645	0.426	0.55	0.45
RC30131G00400.aln	59	1468	86612	44039	50.846	886	0.604	626	0.426	0.506	0.494
RC30147G03160.aln	65	1271	82615	37072	44.873	768	0.604	542	0.426	0.487	0.513
RC30193G00070.aln	52	2748	142896	78519	54.948	1605	0.584	1167	0.425	0.57	0.43
RC29864G00700.aln	58	1621	94018	38737	41.202	934	0.576	689	0.425	0.563	0.437
RC29848G01400.aln	65	1325	86125	34495	40.052	760	0.574	562	0.424	0.562	0.438
5870.aln	66	837	55242	20520	37.146	482	0.576	355	0.424	0.585	0.415
RC29912G01490.aln	68	6593	448324	208222	46.445	3567	0.541	2786	0.423	0.552	0.448
RC29904G00900.aln	57	3143	179151	72183	40.292	1786	0.568	1331	0.423	0.544	0.456
RC29844G00080.aln	56	2196	122976	63369	51.53	1309	0.596	930	0.423	0.506	0.494
6016.aln	64	1610	103040	35747	34.692	860	0.534	681	0.423	0.513	0.487
RC29825G00030.aln	51	1201	61251	22128	36.127	688	0.573	507	0.422	0.545	0.455
RC29848G01220.aln	57	2041	116337	51657	44.403	1307	0.64	859	0.421	0.555	0.445
RC29929G00690.aln	65	1762	114530	69107	60.34	941	0.534	741	0.421	0.51	0.49
RC29747G00170.aln	54	1540	83160	26220	31.53	885	0.575	649	0.421	0.535	0.465
RC30174G03220.aln	52	2044	106288	49705	46.764	1297	0.635	859	0.42	0.492	0.508
RC29693G00310.aln	52	1968	102336	41379	40.434	1153	0.586	827	0.42	0.521	0.479
RC30170G04210.aln	52	1902	98904	43851	44.337	1066	0.56	799	0.42	0.507	0.493
RC29836G00250.aln	55	1671	91905	35388	38.505	1047	0.627	701	0.42	0.537	0.463
RC29747G00090.aln	49	1556	76244	33941	44.516	954	0.613	653	0.42	0.518	0.482
RC29813G00860.aln	55	1906	104830	40723	38.847	1100	0.577	798	0.419	0.518	0.482
RC30169G02010.aln	54	5364	289656	116133	40.093	2883	0.537	2243	0.418	0.555	0.445
RC29742G00800.aln	51	2497	127347	57465	45.125	1476	0.591	1044	0.418	0.552	0.448
RC30148G00120.aln	52	1387	72124	32938	45.669	835	0.602	580	0.418	0.497	0.503
RC30147G04310.aln	56	1321	73976	27863	37.665	771	0.584	552	0.418	0.554	0.446
RC29482G00060.aln	51	3073	156723	68550	43.74	1865	0.607	1282	0.417	0.53	0.47
RC28592G00160.aln	62	2285	141670	69532	49.08	1320	0.578	951	0.416	0.531	0.469
5273.aln	67	2269	152023	71479	47.019	1196	0.527	944	0.416	0.55	0.45
RC29912G00560.aln	54	2640	142560	70530	49.474	1562	0.592	1096	0.415	0.533	0.467
RC29333G00180.aln	59	1128	66552	30201	45.38	627	0.556	468	0.415	0.558	0.442
RC29864G00660.aln	58	2066	119828	56447	47.107	1123	0.544	855	0.414	0.539	0.461
RC30174G01430.aln	53	1842	97626	43668	44.73	1139	0.618	762	0.414	0.55	0.45
5454.aln	64	1715	109760	51452	46.877	892	0.52	709	0.413	0.541	0.459
RC29851G00910.aln	63	2369	149247	76512	51.265	1323	0.558	976	0.412	0.551	0.449
RC30129G00130.aln	51	1969	100419	47751	47.552	1126	0.572	812	0.412	0.52	0.48
RC30147G02160.aln	51	1567	79917	32883	41.146	876	0.559	645	0.412	0.5	0.5
6038.aln	66	1523	100518	43392	43.168	779	0.511	628	0.412	0.51	0.49
RC29569G00080.aln	39	1241	48399	18474	38.17	744	0.6	511	0.412	0.539	0.461
RC29929G02090.aln	57	3252	185364	91704	49.472	1726	0.531	1338	0.411	0.54	0.46
5899.aln	66	2756	181896	93513	51.41	1430	0.519	1133	0.411	0.561	0.439
5865.aln	68	2028	137904	73239	53.109	1065	0.525	834	0.411	0.565	0.435
RC30169G03780.aln	55	1881	103455	44838	43.341	1032	0.549	773	0.411	0.528	0.472
RC29912G01700.aln	44	1462	64328	25466	39.588	884	0.605	599	0.41	0.515	0.485
RC29693G00580.aln	53	2972	157516	82243	52.212	1693	0.57	1215	0.409	0.561	0.439
RC29171G00040.aln	60	2347	140820	52776	37.478	1398	0.596	960	0.409	0.516	0.484
RC29805G00320.aln	60	1783	106980	40218	37.594	1024	0.574	729	0.409	0.468	0.532
RC29669G00050.aln	45	1459	65655	31098	47.366	848	0.581	597	0.409	0.532	0.468
RC29942G00090.aln	41	2285	93685	37156	39.661	1358	0.594	932	0.408	0.537	0.463
RC29851G00890.aln	56	3122	174832	93349	53.394	1674	0.536	1270	0.407	0.549	0.451
RC30147G07850.aln	57	1810	103170	63204	61.262	1093	0.604	737	0.407	0.556	0.444
RC29929G01690.aln	54	1790	96660	53124	54.96	1072	0.599	728	0.407	0.488	0.512
RC30076G00090.aln	59	1741	102719	33434	32.549	914	0.525	708	0.407	0.501	0.499
6128.aln	64	1244	79616	47558	59.734	655	0.527	506	0.407	0.533	0.467
RC29912G01010.aln	56	2501	140056	69559	49.665	1383	0.553	1016	0.406	0.539	0.461
RC29506G00080.aln	55	1654	90970	37441	41.158	936	0.566	671	0.406	0.543	0.457
RC27985G00510.aln	56	1117	62552	28730	45.93	593	0.531	454	0.406	0.533	0.467
RC28035G00010.aln	50	1602	80100	42807	53.442	900	0.562	649	0.405	0.543	0.457
7028.aln	50	684	34200	16794	49.105	410	0.599	277	0.405	0.538	0.462
RC29589G00060.aln	55	3172	174460	73021	41.855	1725	0.544	1281	0.404	0.562	0.438
RC29929G01920.aln	61	2236	136396	53110	38.938	1208	0.54	904	0.404	0.518	0.482
RC30147G07580.aln	56	2296	128576	52994	41.216	1305	0.568	925	0.403	0.557	0.443
RC29929G01240.aln	54	2262	122148	59013	48.313	1317	0.582	912	0.403	0.563	0.437
RC30174G04160.aln	50	1720	86000	43631	50.734	988	0.574	691	0.402	0.511	0.489
RC27766G00050.aln	52	2429	126308	72236	57.19	1386	0.571	974	0.401	0.57	0.43
RC29719G00080.aln	53	2242	118826	55019	46.302	1292	0.576	900	0.401	0.548	0.452
RC29640G00110.aln	52	2235	116220	58029	49.93	1280	0.573	895	0.4	0.534	0.466
RC29848G02460.aln	56	2129	119224	60517	50.759	1152	0.541	852	0.4	0.543	0.457
RC29676G00180.aln	46	1724	79304	41174	51.919	1005	0.583	690	0.4	0.505	0.495
RC30025G00240.aln	52	4989	259428	92709	35.736	2535	0.508	1992	0.399	0.534	0.466
RC29727G00290.aln	56	4355	243880	121144	49.674	2467	0.566	1737	0.399	0.545	0.455
RC30182G00030.aln	50	3092	154600	55390	35.828	1671	0.54	1234	0.399	0.543	0.457
RC30128G01760.aln	42	1764	74088	38580	52.073	1067	0.605	703	0.399	0.436	0.564
RC30055G00920.aln	49	1397	68453	40499	59.163	854	0.611	558	0.399	0.534	0.466
RC30128G03000.aln	56	4756	266336	141872	53.268	2551	0.536	1891	0.398	0.558	0.442
RC30190G01630.aln	56	3525	197400	76104	38.553	1938	0.55	1404	0.398	0.534	0.466
RC30138G01470.aln	56	3267	182952	114594	62.636	1700	0.52	1297	0.397	0.554	0.446
RC29923G00500.aln	63	2775	174825	84303	48.221	1529	0.551	1103	0.397	0.462	0.538
RC30148G00690.aln	54	2378	128412	72300	56.303	1319	0.555	944	0.397	0.537	0.463
RC29801G00300.aln	51	1918	97818	47355	48.411	1049	0.547	761	0.397	0.558	0.442
RC30068G00540.aln	41	1280	52480	25285	48.18	781	0.61	508	0.397	0.529	0.471
RC28833G00040.aln	52	1241	64532	33143	51.359	671	0.541	492	0.396	0.51	0.49
6496.aln	63	690	43470	8052	18.523	346	0.501	273	0.396	0.532	0.468
RC29333G00590.aln	53	2386	126458	64295	50.843	1454	0.609	943	0.395	0.544	0.456
RC29630G00030.aln	52	2045	106340	44078	41.45	1087	0.532	807	0.395	0.546	0.454
RC30131G00060.aln	65	1958	127270	77302	60.739	1137	0.581	773	0.395	0.546	0.454
6383.aln	62	1894	117428	74219	63.204	913	0.482	748	0.395	0.551	0.449
RC30089G00030.aln	47	1563	73461	42426	57.753	809	0.518	617	0.395	0.518	0.482
RC29806G00280.aln	46	1292	59432	20813	35.02	794	0.615	510	0.395	0.51	0.49
RC29830G00840.aln	59	3716	219244	96316	43.931	2060	0.554	1463	0.394	0.531	0.469
RC30146G00030.aln	52	950	49400	27200	55.061	514	0.541	373	0.393	0.555	0.445
RC29932G00080.aln	59	3578	211102	103459	49.009	1882	0.526	1403	0.392	0.525	0.475
5163.aln	64	2054	131456	63347	48.189	1049	0.511	805	0.392	0.569	0.431
RC29785G00090.aln	56	1862	104272	46852	44.932	1087	0.584	729	0.392	0.55	0.45
RC30068G01600.aln	46	2359	108514	43909	40.464	1466	0.621	922	0.391	0.542	0.458
RC29844G01060.aln	61	1900	115900	52639	45.418	1022	0.538	743	0.391	0.49	0.51
RC29912G02410.aln	49	1593	78057	46911	60.098	845	0.53	623	0.391	0.522	0.478
RC29761G00160.aln	58	3143	182294	85301	46.793	1688	0.537	1227	0.39	0.552	0.448
RC29827G00670.aln	53	1710	90630	52965	58.441	946	0.553	667	0.39	0.538	0.462
6913.aln	67	1080	72360	18534	25.614	547	0.506	421	0.39	0.523	0.477
RC29669G00370.aln	56	2317	129752	68765	52.997	1295	0.559	902	0.389	0.547	0.453
RC30073G00220.aln	61	2299	140239	89335	63.702	1198	0.521	894	0.389	0.55	0.45
RC30170G05900.aln	53	1581	83793	37644	44.925	866	0.548	615	0.389	0.515	0.485
5296.aln	67	1378	92326	36583	39.624	659	0.478	536	0.389	0.532	0.468
RC29851G01460.aln	60	2795	167700	97515	58.148	1573	0.563	1085	0.388	0.537	0.463
RC29729G01330.aln	52	1982	103064	51836	50.295	1131	0.571	769	0.388	0.565	0.435
RC29889G00790.aln	56	3617	202552	106123	52.393	1823	0.504	1396	0.386	0.542	0.458
RC30190G05190.aln	45	1649	74205	32172	43.356	897	0.544	637	0.386	0.498	0.502
RC29842G00360.aln	51	2703	137853	82035	59.509	1443	0.534	1040	0.385	0.561	0.439
RC30101G00110.aln	51	1726	88026	37965	43.129	946	0.548	665	0.385	0.505	0.495
RC28883G00150.aln	48	1626	78048	43149	55.285	901	0.554	626	0.385	0.511	0.489
RC30009G00160.aln	57	1624	92568	49905	53.912	872	0.537	625	0.385	0.535	0.465
6864.aln	57	663	37791	18708	49.504	365	0.551	255	0.385	0.558	0.442
RC29732G00120.aln	53	1685	89305	39586	44.327	955	0.567	647	0.384	0.509	0.491
RC29662G00060.aln	49	1277	62573	33749	53.935	701	0.549	491	0.384	0.558	0.442
RC29739G01160.aln	54	3311	178794	86625	48.45	1803	0.545	1267	0.383	0.563	0.437
RC29851G00400.aln	51	2431	123981	62265	50.221	1289	0.53	932	0.383	0.536	0.464
RC30128G01250.aln	49	1316	64484	24020	37.25	797	0.606	504	0.383	0.544	0.456
RC29609G00010.aln	49	3738	183162	103455	56.483	2109	0.564	1426	0.381	0.559	0.441
RC29848G01990.aln	53	2115	112095	59487	53.068	1137	0.538	806	0.381	0.548	0.452
RC29844G01920.aln	47	1825	85775	48113	56.092	1024	0.561	696	0.381	0.543	0.457
RC29888G00080.aln	54	1116	60264	19257	31.954	539	0.483	425	0.381	0.515	0.485
RC30181G00010.aln	57	3019	172083	88620	51.498	1455	0.482	1148	0.38	0.486	0.514
RC30005G00200.aln	55	1472	80960	33575	41.471	813	0.552	560	0.38	0.523	0.477
RC30133G00050.aln	56	1109	62104	32626	52.534	593	0.535	421	0.38	0.518	0.482
RC29482G00010.aln	57	1210	68970	41691	60.448	723	0.598	459	0.379	0.571	0.429
RC30072G00520.aln	67	5753	385451	216134	56.073	2989	0.52	2176	0.378	0.54	0.46
RC29844G01780.aln	55	1850	101750	57701	56.709	1073	0.58	699	0.378	0.541	0.459
RC29801G01180.aln	56	2545	142520	63185	44.334	1342	0.527	960	0.377	0.538	0.462
RC29908G02090.aln	53	1775	94075	41050	43.635	927	0.522	669	0.377	0.459	0.541
4992.aln	67	2617	175339	75505	43.062	1257	0.48	983	0.376	0.592	0.408
RC30169G02040.aln	53	2024	107272	52306	48.76	1094	0.541	761	0.376	0.539	0.461
RC29869G00570.aln	50	1162	58100	23258	40.031	675	0.581	437	0.376	0.575	0.425
RC29579G00050.aln	65	3425	222625	134560	60.442	1718	0.502	1285	0.375	0.567	0.433
RC30116G00010.aln	51	2950	150450	71577	47.575	1529	0.518	1106	0.375	0.538	0.462
RC29785G00210.aln	56	1908	106848	57423	53.743	1057	0.554	714	0.374	0.563	0.437
RC29646G00620.aln	54	2829	152766	72468	47.437	1539	0.544	1056	0.373	0.525	0.475
RC29637G00020.aln	61	2391	145851	61524	42.183	1309	0.547	892	0.373	0.541	0.459
RC29904G01520.aln	64	2109	134976	72648	53.823	1153	0.547	786	0.373	0.549	0.451
RC29625G00320.aln	60	1992	119520	63660	53.263	1018	0.511	743	0.373	0.508	0.492
RC30147G07940.aln	53	1976	104728	61456	58.682	1135	0.574	738	0.373	0.54	0.46
RC29739G00910.aln	56	1754	98224	55588	56.593	973	0.555	655	0.373	0.502	0.498
RC30111G00340.aln	57	1690	96330	41040	42.604	998	0.591	629	0.372	0.536	0.464
RC30128G05030.aln	52	1851	96252	47445	49.292	980	0.529	684	0.37	0.529	0.471
7021.aln	63	1519	95697	66711	69.711	724	0.477	560	0.369	0.556	0.444
RC29941G00070.aln	54	2356	127224	53064	41.709	1277	0.542	867	0.368	0.545	0.455
RC27516G00060.aln	52	1787	92924	46469	50.008	899	0.503	658	0.368	0.569	0.431
RC29751G00210.aln	58	2886	167388	99546	59.47	1478	0.512	1059	0.367	0.511	0.489
RC29908G02370.aln	58	3881	225098	128690	57.171	2061	0.531	1420	0.366	0.558	0.442
RC29844G00460.aln	52	2446	127192	64210	50.483	1391	0.569	895	0.366	0.495	0.505
RC27973G00040.aln	53	2636	139708	74056	53.008	1498	0.568	962	0.365	0.526	0.474
RC29848G01020.aln	59	3098	182782	99322	54.339	1575	0.508	1127	0.364	0.556	0.444
RC29751G00950.aln	55	2365	130075	61012	46.905	1261	0.533	861	0.364	0.547	0.453
RC29910G00490.aln	56	2138	119728	56956	47.571	1183	0.553	776	0.363	0.534	0.466
RC28806G00020.aln	49	3108	152292	94908	62.32	1597	0.514	1125	0.362	0.547	0.453
RC27914G00090.aln	52	2710	140920	91396	64.857	1398	0.516	982	0.362	0.546	0.454
RC30169G04070.aln	56	1765	98840	41375	41.861	917	0.52	637	0.361	0.556	0.444
RC29725G00030.aln	47	1386	65142	32139	49.337	670	0.483	501	0.361	0.518	0.482
RC29900G00690.aln	52	3531	183612	91299	49.724	1722	0.488	1268	0.359	0.538	0.462
RC29785G00220.aln	61	2703	164883	92703	56.224	1394	0.516	969	0.358	0.553	0.447
RC29634G00060.aln	55	2660	146300	67001	45.797	1417	0.533	951	0.358	0.523	0.477
RC29955G00120.aln	64	1585	101440	53590	52.829	839	0.529	568	0.358	0.539	0.461
RC30128G01710.aln	55	3501	192555	108741	56.473	1879	0.537	1250	0.357	0.547	0.453
RC29726G00480.aln	53	3200	169600	87856	51.802	1549	0.484	1141	0.357	0.52	0.48
RC29599G00070.aln	55	2885	158675	97421	61.397	1432	0.496	1029	0.357	0.537	0.463
RC30128G04830.aln	54	1443	77922	41745	53.573	685	0.475	515	0.357	0.536	0.464
RC27798G00100.aln	52	2649	137748	72921	52.938	1419	0.536	944	0.356	0.485	0.515
RC29912G03100.aln	54	2265	122310	66969	54.753	1095	0.483	807	0.356	0.543	0.457
RC29044G00060.aln	55	1348	74140	32281	43.541	639	0.474	480	0.356	0.526	0.474
RC30174G05090.aln	47	1242	58374	20874	35.759	692	0.557	442	0.356	0.569	0.431
RC30162G00040.aln	47	1160	54520	21106	38.712	611	0.527	413	0.356	0.563	0.437
RC29889G01160.aln	57	5439	310023	194010	62.579	2766	0.509	1931	0.355	0.568	0.432
RC30075G00380.aln	49	1801	88249	51379	58.22	931	0.517	640	0.355	0.555	0.445
RC30170G06790.aln	47	1161	54567	21978	40.277	660	0.568	412	0.355	0.554	0.446
RC29794G00250.aln	51	1248	63648	32346	50.82	714	0.572	442	0.354	0.477	0.523
6406.aln	49	1127	55223	24650	44.637	625	0.555	399	0.354	0.554	0.446
RC29289G00010.aln	52	4483	233116	96685	41.475	2342	0.522	1581	0.353	0.563	0.437
RC30076G01720.aln	60	2213	132780	78279	58.954	1219	0.551	782	0.353	0.541	0.459
RC27766G00040.aln	55	2137	117535	51499	43.816	1139	0.533	755	0.353	0.545	0.455
RC30027G00080.aln	56	1617	90552	49035	54.151	734	0.454	570	0.353	0.48	0.52
RC29636G00230.aln	56	2766	154896	92988	60.033	1451	0.525	973	0.352	0.512	0.488
RC29908G01010.aln	56	2752	154112	92378	59.942	1392	0.506	968	0.352	0.541	0.459
RC30131G01810.aln	56	1791	100296	48375	48.232	1027	0.573	631	0.352	0.546	0.454
RC30147G04910.aln	47	1606	75482	40208	53.268	868	0.54	563	0.351	0.545	0.455
RC28226G00070.aln	56	3104	173824	88777	51.073	1572	0.506	1083	0.349	0.545	0.455
RC30128G04100.aln	45	2027	91215	34665	38.004	1133	0.559	708	0.349	0.524	0.476
RC30091G00080.aln	44	1442	63448	23797	37.506	726	0.503	502	0.348	0.471	0.529
RC30169G00370.aln	61	3873	236253	147117	62.271	1921	0.496	1342	0.347	0.521	0.479
RC30076G02020.aln	61	3618	220698	103008	46.674	1702	0.47	1257	0.347	0.524	0.476
RC30128G00940.aln	59	2430	143370	90003	62.777	1256	0.517	842	0.347	0.553	0.447
RC30147G02560.aln	57	2344	133608	84201	63.021	1300	0.555	814	0.347	0.528	0.472
RC29889G01210.aln	56	1551	86856	50172	57.765	737	0.475	538	0.347	0.551	0.449
RC29813G00830.aln	44	2017	88748	36488	41.114	1019	0.505	697	0.346	0.536	0.464
RC27553G00180.aln	48	2277	109296	70674	64.663	1157	0.508	785	0.345	0.548	0.452
RC29950G00350.aln	54	1566	84564	53628	63.417	748	0.478	540	0.345	0.55	0.45
RC29948G00040.aln	49	1571	76979	54434	70.713	835	0.532	541	0.344	0.508	0.492
RC29739G00610.aln	57	4391	250287	146526	58.543	2139	0.487	1507	0.343	0.507	0.493
RC30115G00310.aln	63	2769	174447	102435	58.72	1450	0.524	949	0.343	0.514	0.486
RC29889G00580.aln	43	2612	112316	56729	50.508	1375	0.526	896	0.343	0.538	0.462
RC30190G01050.aln	56	2553	142968	80379	56.222	1137	0.445	875	0.343	0.533	0.467
RC30205G00260.aln	53	1797	95241	54015	56.714	1102	0.613	617	0.343	0.544	0.456
5859.aln	67	1228	82276	35122	42.688	514	0.419	421	0.343	0.471	0.529
RC30076G01080.aln	54	2712	146448	81072	55.359	1366	0.504	928	0.342	0.508	0.492
RC30174G03010.aln	50	1503	75150	40152	53.429	730	0.486	514	0.342	0.533	0.467
RC30174G00060.aln	49	3347	164003	109463	66.745	1663	0.497	1143	0.341	0.555	0.445
RC29827G00180.aln	57	1751	99807	34890	34.957	951	0.543	594	0.339	0.559	0.441
RC29970G00410.aln	40	2675	107000	48020	44.879	1404	0.525	901	0.337	0.541	0.459
RC28863G00040.aln	54	2658	143532	76503	53.3	1232	0.464	892	0.336	0.559	0.441
RC29877G00060.aln	47	2137	100439	54017	53.781	958	0.448	719	0.336	0.472	0.528
RC29864G00040.aln	47	1523	71581	43279	60.462	712	0.467	510	0.335	0.545	0.455
RC29706G00780.aln	53	3071	162763	100669	61.85	1552	0.505	1025	0.334	0.544	0.456
RC30169G02070.aln	67	3360	225120	141531	62.869	1589	0.473	1118	0.333	0.528	0.472
RC30111G00330.aln	47	3328	156416	81881	52.348	1687	0.507	1108	0.333	0.541	0.459
RC29822G01910.aln	53	3242	171826	109180	63.541	1686	0.52	1081	0.333	0.555	0.445
RC28842G00260.aln	66	1688	111408	57105	51.258	883	0.523	561	0.332	0.526	0.474
RC30147G07620.aln	39	1605	62595	32592	52.068	917	0.571	533	0.332	0.496	0.504
RC30138G02360.aln	59	2361	139299	70734	50.779	1076	0.456	781	0.331	0.464	0.536
RC29738G00480.aln	58	4083	236814	147495	62.283	1966	0.482	1346	0.33	0.544	0.456
RC29827G01060.aln	57	3441	196137	121482	61.937	1641	0.477	1131	0.329	0.512	0.488
RC29990G00020.aln	58	2501	145058	95846	66.074	1320	0.528	823	0.329	0.538	0.462
RC30170G02290.aln	54	1315	71010	38760	54.584	617	0.469	432	0.329	0.491	0.509
RC30209G00330.aln	54	2896	156384	94911	60.691	1371	0.473	946	0.327	0.523	0.477
RC27471G00190.aln	44	1641	72204	27690	38.35	840	0.512	537	0.327	0.564	0.436
RC29904G01560.aln	54	4912	265248	174471	65.777	2449	0.499	1599	0.326	0.563	0.437
5326.aln	67	2394	160398	80430	50.144	930	0.388	781	0.326	0.52	0.48
RC28320G00080.aln	52	2262	117624	69216	58.845	1057	0.467	737	0.326	0.559	0.441
RC30147G00290.aln	42	1409	59178	21366	36.105	729	0.517	459	0.326	0.549	0.451
RC29736G01160.aln	61	3237	197457	124920	63.264	1383	0.427	1041	0.322	0.53	0.47
RC30068G00150.aln	52	2171	112892	47999	42.518	1037	0.478	700	0.322	0.532	0.468
RC29938G00200.aln	50	2082	104100	62502	60.04	1067	0.512	671	0.322	0.528	0.472
RC29453G00020.aln	56	3228	180768	95064	52.589	1756	0.544	1035	0.321	0.555	0.445
RC30154G00350.aln	52	2979	154908	94710	61.14	1475	0.495	953	0.32	0.57	0.43
RC29889G01240.aln	44	3040	133760	66728	49.886	1637	0.538	970	0.319	0.557	0.443
RC30131G02840.aln	61	1820	111020	71330	64.25	906	0.498	580	0.319	0.544	0.456
RC29848G02480.aln	53	2624	139072	68860	49.514	1264	0.482	834	0.318	0.536	0.464
5280.aln	65	1818	118170	52539	44.461	772	0.425	579	0.318	0.558	0.442
RC29842G00040.aln	53	1713	90789	44178	48.66	813	0.475	544	0.318	0.503	0.497
RC30190G00270.aln	44	2594	114136	51865	45.441	1279	0.493	823	0.317	0.542	0.458
RC29912G01820.aln	51	1661	84711	48297	57.014	703	0.423	526	0.317	0.555	0.445
RC29917G00690.aln	50	4104	205200	120588	58.766	1680	0.409	1295	0.316	0.556	0.444
RC30005G00510.aln	56	4011	224616	120009	53.429	1844	0.46	1266	0.316	0.557	0.443
RC30131G04410.aln	44	1045	45980	20189	43.908	565	0.541	330	0.316	0.541	0.459
RC30147G04070.aln	47	1917	90099	43140	47.881	954	0.498	604	0.315	0.542	0.458
RC29739G00140.aln	67	3060	205020	131319	64.052	1259	0.411	959	0.313	0.534	0.466
RC29863G00720.aln	52	2520	131040	82014	62.587	1170	0.464	789	0.313	0.559	0.441
RC29768G00030.aln	45	1177	52965	27324	51.589	630	0.535	368	0.313	0.437	0.563
RC29739G01750.aln	45	1636	73620	36498	49.576	833	0.509	510	0.312	0.539	0.461
RC29804G00370.aln	54	3200	172800	103929	60.144	1449	0.453	996	0.311	0.551	0.449
RC30157G00020.aln	57	3497	199329	116316	58.354	1565	0.448	1085	0.31	0.53	0.47
RC29983G00730.aln	51	2974	151674	69921	46.1	1458	0.49	920	0.309	0.544	0.456
RC29693G00510.aln	53	2588	137164	79162	57.713	1159	0.448	798	0.308	0.538	0.462
RC29647G00390.aln	53	3302	175006	116962	66.833	1474	0.446	1015	0.307	0.553	0.447
RC29917G00870.aln	59	4902	289218	187734	64.911	2049	0.418	1482	0.302	0.555	0.445
RC30131G00500.aln	57	3485	198645	121659	61.244	1703	0.489	1047	0.3	0.535	0.465
RC30147G04380.aln	56	3484	195104	122951	63.018	1437	0.412	1037	0.298	0.546	0.454
RC29993G00370.aln	49	2180	106820	46067	43.126	1110	0.509	649	0.298	0.578	0.422
RC29983G01900.aln	47	1900	89300	53072	59.431	864	0.455	564	0.297	0.53	0.47
RC29747G00340.aln	36	1599	57564	21867	37.987	747	0.467	475	0.297	0.491	0.509
RC29593G00030.aln	56	2788	156128	115574	74.025	1138	0.408	821	0.294	0.544	0.456
RC30068G01490.aln	57	2028	115596	72030	62.312	815	0.402	594	0.293	0.552	0.448
RC30180G00420.aln	52	1142	59384	34340	57.827	521	0.456	335	0.293	0.49	0.51
RC29670G00080.aln	48	3539	169872	90540	53.299	1824	0.515	1034	0.292	0.564	0.436
RC29428G00070.aln	42	1784	74928	42747	57.051	928	0.52	521	0.292	0.521	0.479
RC29631G00380.aln	54	3568	192672	127800	66.33	1507	0.422	1033	0.29	0.514	0.486
RC30078G00180.aln	48	3079	147792	87225	59.019	1376	0.447	893	0.29	0.516	0.484
RC29586G00300.aln	57	7200	410400	267690	65.227	2816	0.391	2077	0.288	0.541	0.459
RC30190G01370.aln	59	1564	92276	55520	60.167	591	0.378	448	0.286	0.514	0.486
RC29736G00600.aln	44	3769	165836	107447	64.791	1534	0.407	1074	0.285	0.552	0.448
RC30169G03870.aln	49	3953	193697	130355	67.298	1493	0.378	1121	0.284	0.456	0.544
RC30147G05980.aln	40	4837	193480	101662	52.544	2248	0.465	1371	0.283	0.559	0.441
RC29738G00130.aln	44	2069	91036	55291	60.735	1044	0.505	586	0.283	0.557	0.443
RC29358G00020.aln	52	1729	89908	55438	61.661	641	0.371	490	0.283	0.53	0.47
RC29950G00060.aln	56	1120	62720	32270	51.451	504	0.45	317	0.283	0.537	0.463
RC30190G05440.aln	47	2114	99358	60514	60.905	889	0.421	597	0.282	0.548	0.452
RC29648G01000.aln	43	1686	72498	38595	53.236	828	0.491	476	0.282	0.549	0.451
RC29753G00010.aln	61	2128	129808	89560	68.994	1005	0.472	596	0.28	0.542	0.458
RC29601G00200.aln	48	1430	68640	28965	42.198	736	0.515	401	0.28	0.545	0.455
RC30055G00760.aln	57	1263	71991	45090	62.633	548	0.434	354	0.28	0.477	0.523
RC30169G02500.aln	57	4259	242763	145131	59.783	1880	0.441	1172	0.275	0.548	0.452
RC30169G01490.aln	51	4885	249135	157902	63.38	1891	0.387	1332	0.273	0.545	0.455
RC30116G00080.aln	48	1527	73296	53061	72.393	721	0.472	417	0.273	0.504	0.496
RC29938G00070.aln	57	3474	198018	140631	71.019	1388	0.4	941	0.271	0.533	0.467
RC29901G00110.aln	51	3279	167229	108249	64.731	1222	0.373	883	0.269	0.472	0.528
RC29923G00180.aln	45	1785	80325	49302	61.378	796	0.446	480	0.269	0.578	0.422
RC30174G02730.aln	53	2889	153117	103887	67.848	1070	0.37	772	0.267	0.525	0.475
RC27451G00050.aln	51	3815	194565	136608	70.212	1643	0.431	1016	0.266	0.549	0.451
RC29732G00050.aln	45	3393	152685	91734	60.081	1489	0.439	901	0.266	0.558	0.442
RC29693G00180.aln	47	2652	124644	69606	55.844	1212	0.457	702	0.265	0.539	0.461
RC29010G00090.aln	58	9532	552856	300454	54.346	3730	0.391	2519	0.264	0.53	0.47
RC30066G00250.aln	49	4118	201782	141644	70.197	1538	0.373	1081	0.263	0.539	0.461
RC28152G00060.aln	55	2703	148665	99483	66.918	988	0.366	711	0.263	0.514	0.486
RC29827G01230.aln	56	6570	367920	245973	66.855	2444	0.372	1719	0.262	0.537	0.463
RC29915G00040.aln	51	3837	195687	120105	61.376	1394	0.363	1006	0.262	0.532	0.468
RC29950G00610.aln	55	3760	206800	141451	68.4	1355	0.36	982	0.261	0.561	0.439
RC29428G00020.aln	47	3759	176673	111726	63.239	1411	0.375	981	0.261	0.481	0.519
RC30170G00070.aln	58	2052	119016	60462	50.802	725	0.353	536	0.261	0.447	0.553
RC30147G07280.aln	50	5394	269700	183051	67.872	1966	0.364	1401	0.26	0.517	0.483
RC29734G00060.aln	49	2490	122010	78759	64.551	1050	0.422	641	0.257	0.547	0.453
RC27448G00020.aln	60	12092	725520	435687	60.052	4015	0.332	3097	0.256	0.534	0.466
RC29765G00120.aln	56	5132	287392	197323	68.66	2062	0.402	1312	0.256	0.524	0.476
RC30065G00250.aln	48	2855	137040	77208	56.34	1321	0.463	727	0.255	0.57	0.43
RC30042G00300.aln	49	2282	111818	69260	61.94	940	0.412	582	0.255	0.537	0.463
RC30005G00150.aln	55	2178	119790	70761	59.071	817	0.375	554	0.254	0.484	0.516
RC29848G00020.aln	41	1305	53505	31662	59.176	552	0.423	332	0.254	0.573	0.427
RC29637G00170.aln	56	5247	293832	198567	67.578	2418	0.461	1329	0.253	0.562	0.438
RC30174G02480.aln	43	1190	51170	25862	50.541	484	0.407	300	0.252	0.569	0.431
RC28166G00250.aln	47	1765	82955	41060	49.497	737	0.418	443	0.251	0.537	0.463
RC30169G00740.aln	55	3338	183590	127205	69.288	1160	0.348	836	0.25	0.495	0.505
RC30131G01000.aln	46	2384	109664	65222	59.474	1043	0.438	595	0.25	0.557	0.443
RC28653G00030.aln	48	3489	167472	114264	68.229	1225	0.351	864	0.248	0.499	0.501
RC29687G00020.aln	41	2328	95448	51552	54.011	939	0.403	578	0.248	0.553	0.447
RC30099G01110.aln	51	2220	113220	80145	70.787	857	0.386	545	0.245	0.56	0.44
RC30138G00960.aln	54	2090	112860	73992	65.561	812	0.389	513	0.245	0.501	0.499
RC29953G00180.aln	37	2237	82769	46799	56.542	995	0.445	544	0.243	0.559	0.441
RC29912G02390.aln	53	4150	219950	153974	70.004	1510	0.364	1003	0.242	0.534	0.466
RC30109G00040.aln	50	6508	325400	233174	71.658	2357	0.362	1519	0.233	0.553	0.447
RC29740G00280.aln	55	4030	221650	168253	75.909	1550	0.385	939	0.233	0.587	0.413
RC30147G05740.aln	54	2574	138996	102936	74.057	967	0.376	596	0.232	0.573	0.427
RC30128G01720.aln	50	4029	201450	140403	69.696	1455	0.361	930	0.231	0.531	0.469
RC30169G03030.aln	54	10182	549828	440160	80.054	2965	0.291	2330	0.229	0.551	0.449
RC29613G00040.aln	42	2023	84966	44121	51.928	924	0.457	460	0.227	0.553	0.447
RC29805G00150.aln	48	4781	229488	156159	68.047	1612	0.337	1064	0.223	0.526	0.474
RC29889G01700.aln	53	3972	210516	145032	68.894	1474	0.371	881	0.222	0.547	0.453
RC30131G02930.aln	54	5244	283176	207903	73.418	1762	0.336	1145	0.218	0.53	0.47
RC30170G05000.aln	54	3954	213516	155388	72.776	1171	0.296	845	0.214	0.528	0.472
RC29726G00640.aln	56	5422	303632	240191	79.106	1950	0.36	1142	0.211	0.506	0.494
RC29993G00330.aln	42	2176	91392	54570	59.71	782	0.359	456	0.21	0.529	0.471
RC29969G00090.aln	63	2796	176148	125463	71.226	846	0.303	583	0.209	0.537	0.463
RC27798G00170.aln	51	4924	251124	191790	76.373	1666	0.338	1022	0.208	0.513	0.487
RC29917G00640.aln	52	5248	272896	208369	76.355	1535	0.292	1070	0.204	0.554	0.446
RC29680G00190.aln	66	8912	588192	484212	82.322	2441	0.274	1792	0.201	0.451	0.549
RC30190G01870.aln	55	4085	224675	172373	76.721	1274	0.312	821	0.201	0.545	0.455
RC29628G00350.aln	63	9772	615636	424203	68.905	2719	0.278	1930	0.198	0.519	0.481
RC29801G00510.aln	56	6585	368760	272337	73.852	2028	0.308	1274	0.193	0.544	0.456
RC30045G00150.aln	56	4916	275296	198736	72.19	1461	0.297	940	0.191	0.531	0.469
RC30190G01380.aln	49	3601	176449	127555	72.29	995	0.276	689	0.191	0.556	0.444
RC30078G00150.aln	50	2990	149500	104347	69.797	966	0.323	571	0.191	0.451	0.549
RC29706G00260.aln	57	4305	245385	165849	67.587	1337	0.311	777	0.18	0.557	0.443
RC29729G00720.aln	54	3974	214596	163254	76.075	1247	0.314	717	0.18	0.543	0.457
RC29884G00080.aln	58	11670	676860	565857	83.6	3185	0.273	2049	0.176	0.505	0.495
RC29943G00020.aln	54	5546	299484	231051	77.15	1347	0.243	952	0.172	0.53	0.47
RC29851G00960.aln	49	5473	268177	216628	80.778	1775	0.324	928	0.17	0.536	0.464
RC29804G00510.aln	52	5972	310544	233873	75.311	1587	0.266	925	0.155	0.554	0.446
Median	56	1850	100788	47612.5	46.6105	1028	0.572	726.5	0.411	0.538	0.462
1/3 Median	18.6667	616.667	33596.2	15870.8	15.5368	342.667	0.190667	242.167	0.137	0.179333	0.154
2/3 Median	37.3333	1233.33	67192.3	31741.7	31.0737	685.333	0.381333	484.333	0.274	0.358667	0.308
Mean	55.6727	2135.78	117549	61241.5	45.5362	1094.16	0.555444	776.824	0.403102	0.531929	0.468071
SD	6.48682	1465.65	83449.4	60777.8	15.0853	568.638	0.0979985	401.728	0.0915861	0.0283841	0.0283841
Median-SD	49.5132	384.349	17339.1	-13165.3	31.5252	459.362	0.474001	324.772	0.319414	0.509616	0.433616
Median-2SD	43.0264	-1081.3	-66110.3	-73943.1	16.4399	-109.276	0.376003	-76.9564	0.227828	0.481232	0.405232
Median+SD	62.4868	3315.65	184238	108390	61.6958	1596.64	0.669999	1128.23	0.502586	0.566384	0.490384
Median+2SD	68.9736	4781.3	267687	169168	76.7811	2165.28	0.767997	1529.96	0.594172	0.594768	0.518768
Mean-SD	49.1859	670.131	34099.9	463.746	30.4509	525.518	0.457446	375.096	0.311516	0.503545	0.439687
Mean-2SD	42.6991	-795.52	-49349.5	-60314	15.3657	-43.1195	0.359447	-26.6324	0.21993	0.475161	0.411303
Mean+SD	62.1595	3601.43	200999	122019	60.6215	1662.79	0.653443	1178.55	0.494688	0.560313	0.496455
Mean+2SD	68.6463	5067.09	284448	182797	75.7068	2231.43	0.751441	1580.28	0.586274	0.588697	0.524839
Max	69	12092	725520	565857	83.6	4015	0.774	3097	0.624	0.592	0.612
Min	36	351	18600	1023	4.409	196	0.223	160	0.121	0.388	0.408
Total		1298556						472309

## Sheet: Table S8
Table S8. Summary statistics of sequencing success for the loci mined using the Angiosperms353 kit: number of raw reads obtained (NumReads), percentage of on‐target reads (PctOnTarget), number of genes obtained (GenesMapped), and number of loci retained at 50% target length (GenesAt50pct).
Family	Taxon	Name	NumReads	PctOnTarget	GenesMapped	GenesAt50pct
Bonnetiaceae	Bonnetia paniculata	SRR16214477	46248790	0.1	353	23
Bonnetiaceae	Bonnetia sessilis	C848	2618940	0.9	240	26
Bonnetiaceae	Ploiarium elegans	C1103	13482066	6.3	332	170
Calophyllaceae	Mahurea exstipulata	C850	391436	6.1	201	1
Calophyllaceae	Calophyllum inophyllum	SRR17138441	41340556	0.1	353	9
Calophyllaceae	Clusiella elegans	C1172	694940	2.3	212	20
Calophyllaceae	Calophyllum macrocarpum	SRR7412626	3849732	0.6	346	91
Calophyllaceae	Lebrunia bushaie	C1102	641146	5.4	233	92
Calophyllaceae	Mammea americana	ERR2040359	16211672	0.3	350	134
Calophyllaceae	Kielmeyera coriacea	C851	4479618	7.2	227	140
Calophyllaceae	Kayea nuda	C1143	7752542	2.8	310	150
Calophyllaceae	Haploclathra paniculata	C1141	6794246	5.2	297	162
Calophyllaceae	Caraipa llanorum	C841	7003404	7	242	171
Calophyllaceae	Calophyllum brasiliense	C835	16456140	9.6	256	191
Calophyllaceae	Neotatea longifolia	C854	16508018	6.6	331	192
Calophyllaceae	Mammea vatoensis	C852	4457186	6.7	274	197
Calophyllaceae	Poeciloneuron indicum	C1174	18264412	7	332	198
Calophyllaceae	Mesua ferrea	C1142	32875932	7.9	281	199
Calophyllaceae	Marila laxiflora	C853	6811474	7.3	321	199
Calophyllaceae	Endodesmia calophylloides	C839	9633928	9.4	303	202
Calophyllaceae	Caraipa densifolia	ERR7621022	2802468	13.9	348	209
Calophyllaceae	Kielmeyera petiolaris	ERR7621021	1898258	18.5	352	260
Calophyllaceae	Calophyllum brasiliense	SRR3943668	11642442	0.7	352	271
Calophyllaceae	Calophyllum longifolium	SRR15016251	19854228	0.6	352	287
Celastraceae	Stackhousia minima	ERR7619745	6571210	8	349	291
Celastraceae	Elaeodendron orientale	ERR7618728	5193870	17	352	320
Celastraceae	Tripterygium wilfordii	SRR12059219	62865170	0.9	352	343
Clusiaceae	Garcinia anomala	SRR14356990	75830742	0	352	1
Clusiaceae	Garcinia brasiliensis	C837	1268102	1	225	37
Clusiaceae	Moronobea riparia	C849	5665994	1.9	276	45
Clusiaceae	Symphonia globulifera	C846	4007402	0.9	243	48
Clusiaceae	Clusia rosea	SRR7412628	7836934	0.8	350	149
Clusiaceae	Tovomita fructipendula	ERR10978005	1255758	12	346	153
Clusiaceae	Garcinia livingstonei	ERR2040363	27122088	0.2	347	155
Clusiaceae	Garcinia oblongifolia	ERR2040362	16269602	0.4	350	169
Clusiaceae	Moronobea coccinea	ERR7621023	5410120	6.8	347	288
Clusiaceae	Garcinia portoricensis	SRR19237490	49098458	0.9	351	338
Hypericaceae	Vismia baccifera	C708	2114140	4.5	259	176
Hypericaceae	Cratoxylum formosum subsp. formosum	C704	3398946	4.7	278	190
Hypericaceae	Vismia bilbergiana	C709	4022110	5.6	279	192
Hypericaceae	Vismia guianensis	C711	3682204	5.3	289	192
Hypericaceae	Cratoxylum formosum subsp. pruniflorum	C706	3756756	5.5	276	196
Hypericaceae	Harungana madagascarensis	C105	5104596	7.7	285	197
Hypericaceae	Cratoxylum arborescens	C702	4865406	6	304	198
Hypericaceae	Harungana rubescens	C192	3883046	7.5	275	199
Hypericaceae	Hypericum foliosum	C114	11182924	8	285	199
Hypericaceae	Cratoxylum glaucum	C705	4791328	6.9	286	199
Hypericaceae	Eliea articulata	C189	4899152	8	276	200
Hypericaceae	Hypericum elodes	C69	9890866	4.3	343	200
Hypericaceae	Psorospermum senegalense	C109	42102790	7.4	351	200
Hypericaceae	Hypericum calcicola	C366	3425804	8.2	274	201
Hypericaceae	Hypericum galioides	C133	20169360	5.8	348	201
Hypericaceae	Hypericum longistylum	C301	8564486	8.5	286	202
Hypericaceae	Hypericum tomentosum	C428	8813024	7.6	320	203
Hypericaceae	Cratoxylum cochinchinense	ERR7621010	6267036	9.5	349	301
Linaceae	Linum suffruticosum	C947	2609744	4.2	289	155
Linaceae	Linum tenue	ERR10035165	17142584	0.7	352	279
Ochnaceae	Campylospermum reticulatum	ERR5034069	1699686	2.5	351	187
Ochnaceae	Brackenridgea zanguebarica	ERR5034068	3332182	3.3	349	212
Ochnaceae	Ochna serrulata	ERR2040388	23604924	0.4	351	253
Ochnaceae	Fleurydora felicis	ERR5034071	2445734	6.5	351	257
Ochnaceae	Godoya obovata	ERR5034041	2562200	7.7	353	292
Ochnaceae	Cespedesia spathulata	ERR5034039	3339896	6.6	351	302
Podostemaceae	Podostemum ceratophyllum	SRR7412633	1728988	0.6	316	31
Podostemaceae	Zeylanidium tailichenoides	DRR258785	84168300	0	344	112
Podostemaceae	Polypleurum stylosum	DRR238819	36182322	0.5	346	302
Podostemaceae	Hydrobryum japonicum	DRR238809	40302216	0.3	346	311
Podostemaceae	Dalzellia ubonensis	DRR238799	51026638	0.5	348	329
Podostemaceae	Weddellina squamulosa	DRR238827	42205222	0.5	347	338
Podostemaceae	Terniopsis brevis	DRR238825	101763126	0.6	350	342
MEDIAN					337.5	198
MEAN					313.279	189.7

[truncated: 4 more sheets: Table S9, Table S10, Table S11, Table S12]
